# Supplementary material for: Transcriptome Analysis Reveals the Important Role of WRKY28 in Fusarium oxysporum Resistance
Source: Front Plant Sci. 2021 Aug 20;12:720679. doi: 10.3389/fpls.2021.720679 (PMC8418079; doi:10.3389/fpls.2021.720679)
Supplement: Supplementary Table 9 — Read counts, fragments per kilobase million (FPKM), and descriptions of differentially expressed genes (DGEs). [file Table_9.XLSX]

## Sheet: Sheet1
Table S9 Read Counts, FPKMs and descriptions of DGEs
Gene ID	T0 Counts	T1 Counts	T2 Counts	T3 Counts	T4 Counts	T0 FPKM	T1 FPKM	T2 FPKM	T3 FPKM	T4 FPKM	T1vsT0_log2FoldChange	T1vsT0_pvalue	T1vsT0_padj	T2vsT0_log2FoldChange	T2vsT0_pvalue	T2vsT0_padj	T3vsT0_log2FoldChange	T3vsT0_pvalue	T3vsT0_padj	T4vsT0_log2FoldChange	T4vsT0_pvalue	T4vsT0_padj	Gene Name	Gene Biotype	TF family	Gene Description
7466418	873.5	3557.5	12751.5	5273.75	12779.8	41.0749	152.188	591.463	240.523	590.638	1.88894	0.000392602	0.00307882	3.8447	1.38e-13	3.07e-11	2.54519	1.5e-13	4.15e-11	3.84456	4.12e-05	0.00112514	LOC7466418	protein_coding	ADH_N	alcohol dehydrogenase
7469058	1789.75	4338.5	8453.25	5777.5	5271.25	74.7618	169.246	342.805	234.868	216.922	1.18255	0.00137258	0.00839462	2.19458	7.67e-06	0.000140061	1.64813	5.19e-07	2.65e-05	1.53762	0.000323585	0.00587618	LOC7469058	protein_coding	-	ATP-citrate synthase alpha chain protein 2
18100476	1203.25	2864.25	8645.5	3223.75	7186.25	59.4575	131.054	419.764	153.867	349.571	1.14167	0.00417202	0.0196881	2.81719	6.24e-08	2.45e-06	1.36743	8.71e-07	4.19e-05	2.55701	0.000503929	0.0083163	LOC18100476	protein_coding	-	fructose-bisphosphate aldolase 6%2C cytosolic
7488009	1509.5	6425.5	4670.25	4370.75	3475.5	83.7261	337.6	262.213	236.675	188.067	2.01319	2.56e-15	4.45e-13	1.64409	1.12e-09	7.79e-08	1.494	2.49e-09	2.3e-07	1.16949	0.000771097	0.0114528	LOC7488009	protein_coding	-	probable aquaporin PIP1-2
7498224	1361	5538	4886.25	3219.5	3239.5	58.7648	230.462	212.175	138.501	139.971	1.97161	7.53e-12	6.28e-10	1.84867	2.08e-10	1.81e-08	1.22985	0.000136996	0.0028091	1.25171	6.4e-05	0.00161556	LOC7498224	protein_coding	-	S-adenosylmethionine synthase 3
7460038	490.25	1826.25	5119.5	3161.25	7517	23.2315	78.4107	238.543	146.293	345.323	1.75572	0.0104447	0.0402308	3.35676	1.63e-13	3.5e-11	2.65085	1.56e-10	2.04e-08	3.8926	2.58e-07	1.64e-05	LOC7460038	protein_coding	-	glyceraldehyde-3-phosphate dehydrogenase GAPC1%2C cytosolic
18100284	582.25	4448.25	6740.75	2960.25	3069.5	13.7388	97.3922	157.94	68.5662	72.6829	2.82445	2.69e-09	1.23e-07	3.51993	6.02e-21	8.85e-18	2.31161	7.9e-11	1.08e-08	2.40276	0.00164703	0.0201449	LOC18100284	protein_coding	Glycos_transf_1	sucrose synthase%2C transcript variant X4
7468890	796.25	3119.75	4702.5	2866.25	2898.25	29.5867	115.62	175.46	106.523	110.305	1.96715	3.4e-05	0.000419148	2.56557	3.37e-07	1.01e-05	1.84228	0.00687164	0.0492584	1.89868	0.00532135	0.0463862	LOC7468890	protein_coding	-	phospho-2-dehydro-3-deoxyheptonate aldolase 1%2C chloroplastic
7462273	4965.5	2078.75	2135	2540	2342.25	202.16	80.4829	85.589	101.195	95.7481	-1.32802	6e-12	5.09e-10	-1.24351	2.68e-07	8.37e-06	-1.00457	7.03e-06	0.000247055	-1.07716	5.62e-05	0.00145203	LOC7462273	protein_coding	-	vacuolar-processing enzyme
7453712	1274	3351	3184.25	2966	2727.5	53.4753	139.967	135.618	124.475	117.232	1.38721	7.38e-05	0.000800446	1.33846	4.1e-05	0.000553222	1.21164	0.00046488	0.00718633	1.13012	0.000589488	0.00938265	LOC7453712	protein_coding	-	36.4 kDa proline-rich protein
7475156	805.5	2035.5	3048.25	2444.25	3157.25	49.1427	114.581	184.376	143.137	191.574	1.2223	0.000702048	0.00493016	1.90481	0.000109191	0.00120819	1.53644	3.53e-13	8.87e-11	1.96533	6.71e-06	0.000252637	LOC7475156	protein_coding	-	probable 6-phosphogluconolactonase 4%2C chloroplastic
18109283	4345.75	1608.5	1353.75	2178.25	1678.75	314.973	109.421	99.7352	152.788	122.539	-1.52267	8.57e-07	1.89e-05	-1.66428	3.48e-05	0.000484036	-1.05114	2.74e-05	0.00076166	-1.36236	0.000111045	0.00250094	LOC18109283	protein_coding	Usp	universal stress protein A-like protein
7464737	567.75	1950.25	3573	2752	1741.25	20.6692	66.8574	129.114	98.5973	64.5167	1.69596	2.84e-05	0.000360004	2.64072	4.4e-12	6.28e-10	2.24926	3.57e-07	1.9e-05	1.64465	0.000974151	0.0136701	LOC7464737	protein_coding	p450	trans-cinnamate 4-monooxygenase
18096455	923	2117.25	2147.75	2145	2283.25	62.2669	137.867	146.247	143.381	154.395	1.14757	7.89e-12	6.54e-10	1.22858	4.83e-14	1.23e-11	1.19916	0.000143221	0.00290166	1.31105	6.12e-05	0.00156194	LOC18096455	protein_coding	GST_C	glutathione S-transferase
7461382	2.5	238.5	1235	2384	5043.75	0.148086	13.0277	74.2789	134.249	297.574	6.4577	5.05e-06	8.52e-05	8.96093	1.31e-13	2.95e-11	9.80771	7.08e-15	2.55e-12	10.9613	2.92e-09	3.49e-07	LOC7461382	protein_coding	-	peroxidase 15
7492044	423	1707.5	3015	2152	1323.75	28.8193	110.798	206.172	146.779	91.4766	1.94433	5.82e-05	0.000657693	2.83583	6.93e-08	2.68e-06	2.34214	0.000367557	0.00603799	1.66595	0.00437618	0.0405143	LOC7492044	protein_coding	-	caffeoyl-CoA O-methyltransferase 2
7469336	611.75	2133.5	2356	1925	1361.75	24.218	79.1447	92.7011	75.2352	53.1499	1.71184	3.07e-06	5.62e-05	1.93345	4.64e-08	1.93e-06	1.63203	1.43e-05	0.000452044	1.13483	1.02e-05	0.000354706	LOC7469336	protein_coding	Thiolase_C	acetyl-CoA acetyltransferase%2C cytosolic 1
7490643	602.25	1648.25	1564.25	1437.75	2701.25	54.9022	147.994	142.751	127.396	247.744	1.43072	3.08e-14	4.37e-12	1.37487	0.000156535	0.00160611	1.20867	3.51e-06	0.000142252	2.17366	9.53e-36	3.84e-32	LOC7490643	protein_coding	DnaJ	chaperone protein dnaJ 11%2C chloroplastic
7478878	448.5	2247.25	2420.25	1194	1244.25	19.6348	94.4645	105.164	51.6345	54.0741	2.26651	6.13e-09	2.52e-07	2.4184	2.61e-09	1.64e-07	1.38826	9.55e-05	0.00211241	1.46139	0.00174703	0.0209864	LOC7478878	protein_coding	-	S-adenosylmethionine synthase 2
7485638	2504	1065.75	1012.25	1140.75	1067.5	61.058	24.3525	24.9561	26.5187	26.1727	-1.32264	2.38e-07	6.27e-06	-1.29473	6.75e-05	0.000818075	-1.20892	1.7e-09	1.66e-07	-1.21992	6.51e-09	6.96e-07	LOC7485638	protein_coding	BACK	BTB/POZ domain-containing protein At2g30600%2C transcript variant X1
7487673	192.75	823	1062	1229.75	3253.25	14.7793	59.048	81.3145	89.6908	245.897	2.00175	9.01e-09	3.54e-07	2.45632	4.01e-09	2.36e-07	2.59585	1.06e-12	2.35e-10	4.05569	3.38e-06	0.000144796	LOC7487673	protein_coding	-	pathogenesis-related protein PR-4
18106489	577.25	1313.25	1878.25	1259	1301.5	23.2864	49.6815	75.0934	49.5576	51.2292	1.09392	0.000203622	0.00182378	1.68481	0.000212158	0.00203842	1.08318	2.66e-06	0.000111828	1.13517	0.000679566	0.0104794	LOC18106489	protein_coding	-	glutamate decarboxylase
7469892	400.25	1072.25	1918.5	1406.5	1418	13.4516	34.6455	64.854	46.4169	47.2301	1.36514	7.89e-12	6.54e-10	2.26525	3.3e-09	2.01e-07	1.78036	2.51e-11	3.88e-09	1.80995	8.79e-07	4.57e-05	LOC7469892	protein_coding	Glyco_hydro_3_C	beta-glucosidase BoGH3B
7497031	298.5	1554.75	2014.25	1381	957	23.2388	113.151	160.282	105.046	74.2598	2.28505	8.99e-10	4.68e-08	2.78192	1.2e-09	8.3e-08	2.17074	8.86e-08	5.61e-06	1.67535	0.000908632	0.0129897	LOC7497031	protein_coding	FMN_red	probable NAD(P)H dehydrogenase (quinone) FQR1-like 1
7457932	280.75	982.5	3430	773.5	717.75	12.5208	40.2951	152.289	33.5917	31.9289	1.68756	7.64e-06	0.00012059	3.60166	0.000130344	0.00138853	1.4189	1.14e-06	5.35e-05	1.35478	0.00230468	0.0256528	LOC7457932	protein_coding	-	UDP-glucuronic acid decarboxylase 6%2C transcript variant X1
18109324	156.25	907.75	1800.5	1296.25	2007.75	10.063	52.7201	115.427	80.3211	125.482	2.39495	0.00312441	0.0158784	3.51831	3.05e-05	0.00043558	2.99615	8.6e-09	7.12e-07	3.64611	4.06e-05	0.00111136	LOC18109324	transcribed_pseudogene	-	basic endochitinase
7491930	415.5	1908.75	1427.25	1136.25	1245.75	15.2488	68.5406	52.828	40.7873	46.4398	2.16871	4.9e-19	1.36e-16	1.78901	4.37e-07	1.27e-05	1.41288	8.78e-06	0.000298287	1.6066	3.92e-05	0.00107707	LOC7491930	protein_coding	-	beta-fructofuranosidase%2C insoluble isoenzyme 1
novel.456	169.5	592.75	2414.25	1852.25	921	23.1077	73.4049	334.346	249.168	122.891	1.66667	0.00151344	0.00904141	3.84966	1.24e-14	3.78e-12	3.42708	2.46e-11	3.81e-09	2.40692	0.00487603	0.0437803	-	-	-	PF01439:Metallothionein
18100058	414	1493.5	1757.25	1022	1103.25	5.82731	19.2763	23.5234	13.8852	15.1347	1.73167	0.00133467	0.00820806	2.01183	0.000573237	0.00447056	1.25025	0.000244125	0.00441722	1.38034	6.13e-05	0.00156294	LOC18100058	protein_coding	ABC_tran	pleiotropic drug resistance protein 2
18095039	222.25	1912.75	1654.5	834.5	943.75	10.0158	81.2991	74.8133	36.9211	42.4044	3.01996	1.06e-12	1.09e-10	2.89806	1.22e-21	2.17e-18	1.87539	4.03e-12	7.65e-10	2.08186	1.62e-12	4.32e-10	LOC18095039	protein_coding	-	basic 7S globulin
18103511	0.25	301.5	827	1300.75	2794.75	0.00939916	10.2762	30.7972	46.137	102.727	9.82655	2.8e-08	9.81e-07	11.4007	1.75e-15	7.09e-13	11.9837	4.71e-16	2.38e-13	13.1408	5.21e-12	1.23e-09	LOC18103511	protein_coding	BBE	berberine bridge enzyme-like 28
7477172	329.25	1160.5	1697.75	1090	851	13.4144	43.9621	67.3759	43.4073	34.1589	1.71674	5.37e-06	8.97e-05	2.32634	1.14e-07	4.08e-06	1.69138	4.18e-06	0.00016203	1.35086	8.35e-05	0.00199681	LOC7477172	protein_coding	GHMP_kinases	diphosphomevalonate decarboxylase MVD2%2C peroxisomal
7464520	201	1061.5	1889.5	1063.75	911.25	17.2623	87.556	160.803	90.8997	78.5218	2.34408	1.68e-14	2.51e-12	3.21685	3.6e-13	7.2e-11	2.39233	5.85e-07	2.96e-05	2.18563	1.58e-05	0.000509472	LOC7464520	protein_coding	-	cytochrome b5
7479878	398.5	1389.75	1445.5	1057	832.5	11.2843	37.193	40.6137	29.402	23.6182	1.72334	1.1e-09	5.62e-08	1.84566	1.19e-08	6.02e-07	1.37744	3.68e-05	0.000963611	1.06863	0.00160684	0.0197496	LOC7479878	protein_coding	-	phenylalanine ammonia-lyase G4
18101623	86	484.5	876.75	1249.75	2243	6.77545	34.43	66.662	94.6109	171.585	2.35067	0.0002174	0.0019223	3.29613	1.84e-07	6.1e-06	3.80168	2.41e-08	1.79e-06	4.66246	2.23e-06	0.000101894	LOC18101623	protein_coding	GST_N	probable glutathione S-transferase
112328027	37.5	2716.75	1174.25	773.25	155.25	5.03547	351.201	160.375	102.978	19.8399	6.12886	2.19e-68	6.22e-64	4.99064	7.89e-28	3.73e-24	4.35044	3.03e-19	3.24e-16	1.98243	0.000664567	0.0103093	LOC112328027	lncRNA	-	uncharacterized LOC112328027
7487300	438.75	1364.75	902	945	1076.75	17.5376	52.3327	36.6762	36.1108	43.3271	1.5765	8e-06	0.000125825	1.06066	0.000470972	0.00382734	1.0349	0.00162572	0.0179922	1.30499	2.98e-06	0.000130083	LOC7487300	protein_coding	-	BAHD acyltransferase DCR
7485431	121.25	959.75	1970.75	881.75	734.75	4.74164	34.3617	78.3873	33.2674	28.5232	2.8595	5.08e-09	2.16e-07	4.04321	3.75e-11	3.89e-09	2.8062	2e-14	6.64e-12	2.58921	0.0020798	0.023762	LOC7485431	protein_coding	-	pectinesterase
7456810	128.25	711	2849.75	493	374.5	7.21065	36.7854	161.827	27.0638	21.5855	2.35018	1.64e-07	4.53e-06	4.48387	9.68e-05	0.00109391	1.90035	6.09e-07	3.06e-05	1.5818	3.79e-06	0.0001588	LOC7456810	protein_coding	-	stem-specific protein TSJT1
7480188	244.25	668.5	821.5	858.75	1941.25	7.67898	19.3745	25.3658	26.0568	60.2324	1.338	0.00423035	0.0199071	1.72248	0.000492018	0.00396335	1.75999	0.000833824	0.0111292	2.97393	0.000888727	0.0127819	LOC7480188	protein_coding	-	phosphoenolpyruvate carboxykinase (ATP)%2C transcript variant X1
7484748	236.25	936	982.75	916	1345.25	5.31038	19.2092	21.2969	19.6067	28.2828	1.86158	0.0010135	0.00657357	2.00249	0.000850716	0.00609115	1.8832	4.02e-05	0.00103061	2.41849	2.12e-08	1.92e-06	LOC7484748	protein_coding	ABC_tran	ABC transporter A family member 2%2C transcript variant X2
18095154	41	1433.5	290.5	485.75	2042.5	4.22485	135.295	29.7806	48.269	201.658	5.00505	3.65e-07	9.05e-06	2.81523	3.16e-07	9.62e-06	3.51024	7.98e-10	8.49e-08	5.57949	7.39e-12	1.6e-09	LOC18095154	protein_coding	SCP	pathogenesis-related protein 1
18100868	0	415.5	1566.25	805.25	1491	0	18.4696	73.7298	39.1359	72.893	10.9899	1.59e-09	7.62e-08	12.9835	7.62e-12	9.98e-10	12.0696	6.89e-18	6.21e-15	12.9693	3.88e-09	4.44e-07	LOC18100868	protein_coding	-	cysteine-rich repeat secretory protein 38%2C transcript variant X2
7459030	100.25	1185	1688	454.75	843	3.81071	41.9823	63.5025	16.953	31.4034	3.46276	3.8e-23	1.86e-20	4.0558	4.52e-06	9.1e-05	2.14665	6.02e-12	1.08e-09	3.04281	3.45e-13	1.02e-10	LOC7459030	protein_coding	Sugar_tr	sugar transport protein 13
7492121	343.25	1080.25	1271.5	738.75	819.75	14.4039	42.9247	53.3368	30.4557	34.0989	1.57627	1.26e-07	3.63e-06	1.88556	1.32e-09	9.05e-08	1.07388	1.72e-05	0.000519264	1.2438	0.00418686	0.0393053	LOC7492121	protein_coding	Aminotran_5	phosphoserine aminotransferase 2%2C chloroplastic
7498008	54	390.25	2700.5	335.75	566	1.66006	10.98	83.577	10.0787	17.8083	2.72691	8.19e-06	0.000128256	5.65179	3.87e-06	7.95e-05	2.59669	2.95e-08	2.15e-06	3.43098	0.00141884	0.0180359	LOC7498008	protein_coding	Sugar_tr	sugar transporter ERD6-like 16%2C transcript variant X1
7480594	288.25	1142	1122.75	659.25	774.5	13.2213	49.0468	51.3109	29.9482	34.7202	1.89322	2.31e-13	2.81e-11	1.95323	8.76e-19	7.32e-16	1.17513	5.76e-05	0.00138953	1.39418	3.19e-05	0.000910246	LOC7480594	protein_coding	-	UDP-arabinopyranose mutase 1
7470730	131.25	411	1536.75	593.5	1274.25	4.84749	14.1576	57.1164	21.2483	46.4038	1.54683	0.00168235	0.00981712	3.55538	1.43e-10	1.28e-08	2.12612	1.49e-10	1.96e-08	3.25968	1.77e-08	1.64e-06	LOC7470730	pseudogene	PFK	-
7472991	43.75	244.25	1454	506.75	1604.5	5.67697	28.5341	184.962	63.5155	205.088	2.32911	0.00187707	0.0106776	5.02241	2.42e-06	5.43e-05	3.47655	5e-20	7.21e-17	5.17235	2.17e-06	9.94e-05	LOC7472991	protein_coding	-	cysteine proteinase inhibitor
7457542	261.75	949	1076.75	799.5	749.5	17.7887	62.8965	74.2961	53.9467	52.1248	1.82217	2.82e-05	0.000358448	2.05963	6.86e-06	0.000128227	1.59388	0.000486279	0.00744526	1.55263	0.00290639	0.0301871	LOC7457542	protein_coding	-	caffeoyl-CoA O-methyltransferase 1
7493358	256	702	1088	726	1052.25	16.0873	41.5667	66.4553	44.71	65.723	1.37184	1.35e-09	6.69e-08	2.04417	1.93e-05	0.00029957	1.46905	9.23e-09	7.55e-07	2.0315	1.49e-06	7.19e-05	LOC7493358	protein_coding	Tetraspannin	tetraspanin-8
7480159	71.75	908.5	1476	1064.5	297.25	2.64805	30.7268	53.6169	38.3504	10.8764	3.53967	1.19e-09	6.01e-08	4.33584	9.61e-18	6.5e-15	3.85189	9.38e-17	5.63e-14	2.0365	0.000154927	0.00328477	LOC7480159	protein_coding	p450	cytochrome P450 84A1
7466932	307.5	912.75	987	683.25	827	4.92948	13.5705	15.0403	10.6304	12.8962	1.4667	0.00408111	0.0193817	1.60855	0.000829101	0.0059877	1.1056	0.000420715	0.00668927	1.39104	8.21e-06	0.000296397	LOC7466932	protein_coding	E1-E2_ATPase	putative phospholipid-transporting ATPase 9%2C transcript variant X1
7483440	218	900.75	814	826.25	940.25	5.09516	19.1607	18.3032	18.4394	20.4411	1.91794	0.0102742	0.0396604	1.84356	0.00360423	0.0184478	1.85487	0.000165292	0.00323888	2.0099	1.61e-05	0.000515967	LOC7483440	protein_coding	ABC_tran	ABC transporter A family member 7%2C transcript variant X2
7487802	101	359.25	1199.25	643.25	1257.25	5.75725	19.141	67.2168	35.2837	69.923	1.73525	1.93e-05	0.000263146	3.54253	1.79e-10	1.57e-08	2.61133	6.07e-11	8.54e-09	3.60345	5.73e-19	4.76e-16	LOC7487802	protein_coding	AP2	ethylene-responsive transcription factor ERF071
18096264	270.75	668	1069	725.25	793	10.289	23.3796	39.131	26.8434	29.3318	1.18803	0.00381291	0.0183694	1.92524	5.44e-05	0.000690265	1.3799	5.85e-06	0.000211158	1.51331	4.65e-05	0.00124625	LOC18096264	protein_coding	-	squalene monooxygenase
18104336	2319	518.25	321	158.5	169.5	135.042	27.8943	17.8886	8.94766	9.03037	-2.27269	0.00308009	0.015709	-2.91798	3.55e-10	2.86e-08	-3.92867	3.35e-08	2.4e-06	-3.90707	1.26e-06	6.25e-05	LOC18104336	protein_coding	-	bark storage protein B
18106908	144.5	597	1368.25	714.25	656.75	7.9986	31.1476	75.7395	38.9227	36.472	1.95983	2.31e-05	0.000303016	3.23921	5.09e-14	1.28e-11	2.27343	2.14e-08	1.62e-06	2.1871	0.000103875	0.00236973	LOC18106908	protein_coding	PfkB	probable fructokinase-4
7469241	227	634.5	921.25	931.25	601.25	11.9903	31.2304	48.2477	47.8779	31.1562	1.38387	8.75e-05	0.000919867	2.00508	2.92e-07	8.97e-06	1.99402	1.43e-05	0.000450579	1.37692	0.000763522	0.0113897	LOC7469241	protein_coding	-	peroxidase 12
7494464	77.5	449	682	1014.75	1065.75	10.5201	57.6204	93.2618	135.664	144.078	2.455	3.51e-06	6.29e-05	3.14536	1.62e-10	1.44e-08	3.68483	6.05e-13	1.42e-10	3.77909	0.00148	0.0185956	LOC7494464	protein_coding	-	putative lipid-transfer protein DIR1
7470734	270.75	745	915	585	641	8.20121	21.128	26.4286	17.3722	19.1815	1.3684	0.000101649	0.00103648	1.6861	0.00136635	0.00878861	1.07843	0.000267037	0.00473474	1.2259	0.0001132	0.00252529	LOC7470734	protein_coding	Malic_M	NADP-dependent malic enzyme%2C transcript variant X1
18106973	1110.5	453	485.5	572.75	527.25	11.9431	4.7473	5.23172	5.96614	5.61409	-1.32977	2.92e-09	1.32e-07	-1.1943	2.93e-05	0.000421954	-1.00849	0.000284692	0.00497132	-1.08771	4.07e-06	0.000168254	LOC18106973	protein_coding	-	pentatricopeptide repeat-containing protein At3g18110%2C chloroplastic%2C transcript variant X6
7490335	178.25	707	650	549	1022.5	6.97847	26.264	24.7892	20.6293	39.2688	1.91549	9.93e-34	1.66e-30	1.8259	0.000377451	0.00320017	1.5593	1.43e-07	8.56e-06	2.49344	9.68e-19	7.81e-16	LOC7490335	protein_coding	-	nematode resistance protein-like HSPRO2
7470905	159	752.75	1080.75	631.75	471.75	10.7748	47.6699	73.8246	42.2851	31.515	2.14891	2.3e-08	8.33e-07	2.77255	3.91e-11	3.99e-09	1.96911	1.43e-06	6.53e-05	1.54847	0.00139179	0.0177641	LOC7470905	protein_coding	FMN_red	probable NAD(P)H dehydrogenase (quinone) FQR1-like 1
7456395	218.5	549	631	659.25	935.75	4.06604	9.57964	11.5066	11.6252	17.0653	1.24077	4.29e-05	0.000509538	1.49852	1.01e-05	0.000174707	1.51244	5.91e-05	0.00141712	2.07279	1.46e-10	2.37e-08	LOC7456395	protein_coding	LRRNT_2	receptor-like protein Cf-9%2C transcript variant X3
7468028	224.25	549.25	1049.75	616.5	534	9.84887	23.0572	45.6939	26.3929	23.2886	1.22653	0.000458509	0.00349421	2.21059	5.51e-06	0.000107134	1.41404	3.04e-06	0.000126282	1.23983	0.00547729	0.0471966	LOC7468028	protein_coding	Pkinase_Tyr	serine/threonine-protein kinase BSK6
7480933	41.75	296.25	512.25	405	1699	2.24451	14.5173	27.4178	20.6935	88.9053	2.6983	3.28e-06	5.94e-05	3.60803	5.5e-08	2.23e-06	3.20127	5.22e-12	9.58e-10	5.30814	9.37e-07	4.82e-05	LOC7480933	protein_coding	-	glyceraldehyde-3-phosphate dehydrogenase GAPC1%2C cytosolic%2C transcript variant X2
7477018	151.5	417	448	615.5	1279	11.8525	30.1904	34.9531	46.2747	99.0532	1.34843	0.00219683	0.0121009	1.55603	0.000246992	0.00230115	1.95776	7.9e-07	3.82e-05	3.05977	0.0024477	0.0267833	LOC7477018	protein_coding	GST_N	probable glutathione S-transferase
18094244	136.75	500	1231.75	611.5	385.5	5.08686	17.5219	44.9841	22.3792	14.3779	1.78674	1.06e-06	2.27e-05	3.14164	1.2e-08	6.04e-07	2.13187	4.3e-07	2.25e-05	1.49917	0.00277028	0.0292909	LOC18094244	protein_coding	-	shikimate O-hydroxycinnamoyltransferase
7467694	195.5	643	815.5	505	666.75	7.86058	23.765	31.7719	19.6833	25.6956	1.60033	0.000112665	0.00112376	2.01298	6.96e-05	0.000839168	1.3212	0.000167869	0.00327671	1.71059	1.07e-05	0.000371111	LOC7467694	protein_coding	Aa_trans	lysine histidine transporter 1
7477753	1069.75	398.25	362	435	450.5	21.6846	7.62055	7.43075	8.36948	8.68851	-1.50571	3.2e-06	5.82e-05	-1.55078	0.00343414	0.017746	-1.38105	4.85e-05	0.00120177	-1.32027	0.00169418	0.0205192	LOC7477753	protein_coding	Glycos_transf_1	probable sucrose-phosphate synthase 4
7474971	67	656.5	1116.5	456.25	362	2.6246	23.0937	41.336	17.2544	13.6345	3.14547	0.00171678	0.0099698	3.9772	6.2e-05	0.000765548	2.71759	0.000641239	0.00910686	2.38482	0.000328556	0.00594349	LOC7474971	protein_coding	Aa_trans	lysine histidine transporter-like 8
7463864	57	314.25	916.75	489.75	851.75	2.30595	11.6015	34.4035	19.3107	33.6227	2.33623	0.000522795	0.00388652	3.89725	0.00020933	0.00201808	3.06325	1.02e-08	8.2e-07	3.86374	2.8e-05	0.00081859	LOC7463864	protein_coding	p450	cytochrome P450 87A3
18100260	947.25	387.5	361	432.75	473.25	17.1578	6.44061	6.51319	7.47478	8.24478	-1.40838	0.00102228	0.00661995	-1.40075	0.00237701	0.0135093	-1.20428	0.000150743	0.0030201	-1.05335	0.000276386	0.0052596	LOC18100260	protein_coding	Saccharop_dh	alpha-aminoadipic semialdehyde synthase%2C transcript variant X2
7486592	43.25	357.75	238.5	285.5	1634.25	2.6547	21.722	14.8055	17.4008	99.1697	3.02836	9.47e-15	1.48e-12	2.47252	6.61e-08	2.57e-06	2.70243	2.16e-07	1.23e-05	5.21663	9.88e-38	4.65e-34	LOC7486592	protein_coding	-	protein EXORDIUM
18098097	120.5	761.5	360.75	583.5	732.5	8.58213	53.1444	25.9676	40.0708	51.6838	2.63157	2.58e-41	8.13e-38	1.59282	2.31e-10	1.96e-08	2.21887	4.19e-10	4.89e-08	2.59159	3.71e-47	3.49e-43	LOC18098097	protein_coding	CAF1	probable CCR4-associated factor 1 homolog 11
7455782	115.5	605.75	904.25	569.25	362.75	4.23194	20.8325	32.5454	20.7545	13.4652	2.30086	5.56e-06	9.2e-05	2.94025	6.56e-08	2.56e-06	2.2873	1.86e-06	8.19e-05	1.6695	0.00338951	0.0337993	LOC7455782	protein_coding	AMP-binding	4-coumarate--CoA ligase 1
7485462	89.5	641.25	1295.75	253.5	273	2.27315	15.2509	32.7151	6.20933	7.14409	2.7476	1.73e-11	1.37e-09	3.84515	3.94e-05	0.000536095	1.44448	0.000366629	0.00602962	1.65834	0.0023053	0.0256528	LOC7485462	protein_coding	-	probable galactinol--sucrose galactosyltransferase 6%2C transcript variant X1
7478621	198.75	770.75	656.25	510.25	405.5	8.4921	32.3363	28.002	21.4939	17.6427	1.92857	1.71e-08	6.45e-07	1.71859	1.15e-05	0.000193867	1.33294	0.000713121	0.00987952	1.05402	0.00297803	0.0307163	LOC7478621	protein_coding	-	arogenate dehydratase/prephenate dehydratase 6%2C chloroplastic
18095468	93	566.75	1338.75	214	262.25	3.46277	19.9986	50.7321	7.73543	9.538	2.53361	6.31e-30	6.63e-27	3.87249	1.29e-05	0.000215121	1.15551	1.82e-05	0.000543136	1.46687	1.34e-10	2.23e-08	LOC18095468	protein_coding	-	polyphenol oxidase%2C chloroplastic
18102998	160.5	385	1043.75	353.75	529	10.5404	23.9135	68.6499	21.9692	35.4799	1.18518	8.73e-07	1.92e-05	2.70007	0.00379809	0.019187	1.05538	0.00589769	0.0443828	1.7528	3.3e-12	8.23e-10	LOC18102998	protein_coding	-	stem-specific protein TSJT1
7495164	93	343	331.25	280.75	1419.25	5.30247	19.4208	18.9389	15.8711	80.3965	1.87122	6.94e-05	0.000763019	1.83281	0.000236364	0.00222565	1.5725	0.0023762	0.0236118	3.91934	2.41e-13	7.48e-11	LOC7495164	protein_coding	-	protein EXORDIUM
18105803	33.25	294.25	1209.25	415.25	500.75	0.789101	6.26483	26.8495	9.54034	11.5814	2.99329	1.77e-05	0.000245615	5.08767	9.39e-07	2.45e-05	3.59406	2.14e-14	6.87e-12	3.87763	0.000211196	0.00421794	LOC18105803	protein_coding	ABC_tran	ABC transporter A family member 2
7486392	1095	347	230	478.5	294.25	40.7709	12.0584	8.8077	17.4569	10.6838	-1.75467	1.27e-05	0.000185031	-2.21751	4.15e-05	0.000558405	-1.23192	0.00135343	0.0158293	-1.93308	6.93e-10	9.19e-08	LOC7486392	protein_coding	Aminotran_1_2	long chain base biosynthesis protein 2a
18094260	209.75	557.5	489.75	451.75	732.5	10.694	27.082	25.1845	22.2934	35.8822	1.34388	1.01e-11	8.31e-10	1.23211	1.98e-05	0.000305736	1.05555	7.55e-09	6.37e-07	1.74918	4.89e-12	1.17e-09	LOC18094260	protein_coding	WRKY	probable WRKY transcription factor 40
18095648	207.25	444	711	467.5	550	9.82241	19.9105	32.4656	21.5533	25.8547	1.02138	5.25e-05	0.000602281	1.72277	0.000274423	0.00250977	1.12807	2.66e-06	0.000111828	1.39692	0.00110327	0.0148613	LOC18095648	protein_coding	Lipase_GDSL	GDSL esterase/lipase At5g03610
7469331	138	562.25	747.75	613.5	307	6.55047	25.3333	36.1493	28.0733	14.3151	1.94829	7.75e-05	0.000832304	2.45822	8.62e-07	2.28e-05	2.08765	3.12e-06	0.000129076	1.12303	0.00533126	0.0464346	LOC7469331	protein_coding	-	fasciclin-like arabinogalactan protein 2
7457549	154.75	523.75	756	471	434.5	8.80685	28.2324	42.042	26.2914	24.656	1.68256	4.65e-08	1.53e-06	2.25238	4.52e-07	1.31e-05	1.57182	3.67e-06	0.000146903	1.4847	0.000316411	0.00578685	LOC7457549	protein_coding	-	kynurenine formamidase
18101593	135.75	545.75	766.25	488.5	378.75	10.0754	38.5316	56.6582	35.8125	27.9852	1.93696	7.2e-10	3.83e-08	2.48771	1.25e-12	2.03e-10	1.82353	3.57e-07	1.9e-05	1.47286	0.00329855	0.0333258	LOC18101593	protein_coding	-	uncharacterized LOC18101593
7489112	0	162	161.75	223	1739.5	0	5.78168	6.19907	8.21648	67.4531	9.6317	6.35e-08	2e-06	9.72799	5.79e-06	0.000111451	10.1321	3.68e-12	7.16e-10	13.173	5.55e-09	6.08e-07	LOC7489112	protein_coding	FAD_binding_4	cannabidiolic acid synthase-like 1
18094585	163.25	650.5	370.75	487.25	605	9.00994	35.2764	20.625	25.9872	33.0766	1.96858	2.83e-28	2.17e-25	1.19037	5.29e-07	1.49e-05	1.52341	3.44e-07	1.84e-05	1.87647	6.23e-12	1.4e-09	LOC18094585	protein_coding	AP2	ethylene-responsive transcription factor 6
7460088	78.25	557.75	389.5	483.5	682.75	5.11104	36.6007	24.9789	31.0997	45.5337	2.84013	3.53e-19	1.01e-16	2.28527	6.03e-08	2.39e-06	2.60126	1.63e-08	1.27e-06	3.15463	2.95e-20	3.09e-17	LOC7460088	protein_coding	-	NDR1/HIN1-like protein 13
7458513	173.5	488.25	540.5	405.5	571.75	24.8887	67.323	79.0385	57.4801	82.148	1.43428	6.49e-05	0.000722622	1.66203	9.21e-07	2.42e-05	1.20036	4.54e-05	0.00113829	1.72111	0.000163495	0.00341007	LOC7458513	protein_coding	-	cysteine proteinase inhibitor 5
7482087	856.25	295.5	264.75	392.5	333	62.5181	20.6912	19.9194	27.8063	24.4615	-1.59382	2.5e-13	3.02e-11	-1.65676	2.79e-08	1.25e-06	-1.17555	2.15e-09	2.02e-07	-1.35492	1.47e-07	1.02e-05	LOC7482087	protein_coding	-	remorin
7497333	85	785.25	259.5	464.5	547.5	6.04065	55.3724	18.4957	31.8998	38.7193	3.19846	1.53e-33	2.41e-30	1.61068	2.74e-07	8.51e-06	2.39727	1.91e-08	1.46e-06	2.68188	1.43e-65	4.04e-61	LOC7497333	protein_coding	-	zinc finger protein ZAT10
7494100	80.5	311.25	734.25	466.75	512.75	4.88137	17.6836	43.6422	27.5048	30.9318	1.85911	6.68e-07	1.54e-05	3.15747	1e-07	3.67e-06	2.4882	9.64e-09	7.85e-07	2.66331	1.16e-05	0.000396347	LOC7494100	protein_coding	-	uncharacterized LOC7494100%2C transcript variant X1
112323400	126.25	296.25	600.25	435	589	4.00364	8.90213	19.2876	13.5333	18.2604	1.15314	0.00558548	0.0245905	2.26351	8.2e-07	2.18e-05	1.74919	4.23e-06	0.00016341	2.18677	5.51e-07	3.15e-05	LOC112323400	protein_coding	TPP_enzyme_N	pyruvate decarboxylase 1
7486824	167.5	436.75	540.5	513.25	372.25	9.02627	22.3366	28.9118	26.6897	19.8736	1.30684	0.000106708	0.00107727	1.67603	2.05e-07	6.69e-06	1.55582	3.37e-08	2.4e-06	1.13799	0.00460359	0.0419617	LOC7486824	protein_coding	-	uncharacterized protein C594.04c
7496614	142	597.25	406.5	334	491.25	6.87112	26.826	20.0713	15.5662	23.1784	1.9675	2e-10	1.23e-08	1.54215	5.36e-05	0.000685439	1.17512	5.59e-11	7.97e-09	1.75631	3.81e-09	4.4e-07	LOC7496614	protein_coding	NPD	nitronate monooxygenase
7471186	140.75	297.75	546.5	442	523.75	19.9945	42.9774	78.2631	62.3826	76.9165	1.10242	0.00807851	0.0328622	1.96486	5.33e-07	1.5e-05	1.63458	3.53e-05	0.000934536	1.94371	1.08e-06	5.47e-05	LOC7471186	protein_coding	-	putative lipid-transfer protein DIR1
7494479	72.25	545.75	515	367.25	450	2.88592	21.0555	20.271	14.383	18.1179	2.86532	9.12e-21	3.27e-18	2.80873	2.51e-06	5.57e-05	2.30837	1.88e-11	3.01e-09	2.64928	3.77e-09	4.38e-07	LOC7494479	protein_coding	-	nematode resistance protein-like HSPRO2
18098658	123	552.75	467.5	371.25	426	11.1216	46.9192	42.4603	32.9879	37.6084	2.07927	1.54e-19	4.56e-17	1.92869	1.29e-11	1.55e-09	1.56281	9.93e-08	6.2e-06	1.75681	1.52e-05	0.000492831	LOC18098658	protein_coding	-	uncharacterized LOC18098658
18103031	84.75	353.25	676	296.5	511	5.35502	21.0079	43.1324	17.6599	32.8172	1.97526	1.57e-10	1e-08	3.00662	0.000937313	0.00657531	1.71737	2.47e-06	0.000104895	2.61868	1.39e-19	1.31e-16	LOC18103031	protein_coding	-	uncharacterized LOC18103031%2C transcript variant X1
7475048	72.75	355.25	714.5	352.5	388.5	2.7023	12.1635	24.9881	12.7256	14.236	2.1735	2.12e-05	0.000281781	3.20731	6.67e-06	0.000125093	2.22985	2.39e-10	2.92e-08	2.39724	2.73e-08	2.33e-06	LOC7475048	protein_coding	p450	cytochrome P450 705A5
7471140	130.5	402.75	571.5	456	310	11.868	35.4578	52.9663	41.0637	28.3897	1.57892	5.93e-08	1.89e-06	2.15347	9.55e-12	1.2e-09	1.78425	4.14e-06	0.000161234	1.25785	0.00118077	0.0156659	LOC7471140	protein_coding	-	cytochrome b5
18105134	43.25	357.25	652	382.5	427.75	2.81667	21.2999	40.363	24.1978	27.416	2.92	4.14e-09	1.8e-07	3.83827	2.24e-07	7.17e-06	3.09676	3.62e-13	8.87e-11	3.28056	1.2e-07	8.6e-06	LOC18105134	protein_coding	-	uncharacterized LOC18105134
7461994	55.25	582	445.75	274	476.5	3.33505	33.554	27.1173	16.2048	28.5749	3.33313	3.41e-34	6.46e-31	3.02047	8.71e-11	8.06e-09	2.27851	1.22e-07	7.49e-06	3.10266	2.19e-16	1.1e-13	LOC7461994	protein_coding	AP2	ethylene-responsive transcription factor 2
18106247	33.5	348.25	579.25	276.75	590.75	2.17899	20.6099	37.1674	17.4943	37.7132	3.24313	1.75e-09	8.28e-08	4.08836	1.03e-14	3.26e-12	2.99992	1.01e-11	1.72e-09	4.11014	1.07e-05	0.000370999	LOC18106247	protein_coding	Aldo_ket_red	NADPH-dependent aldo-keto reductase%2C chloroplastic
7489115	59.25	575.25	707.5	302	166.5	2.14324	19.498	24.3813	10.7729	5.95802	3.18653	7.35e-14	9.92e-12	3.50558	2.16e-06	4.93e-05	2.32378	2.97e-08	2.16e-06	1.47475	0.00398279	0.0378815	LOC7489115	protein_coding	FAD_binding_4	berberine bridge enzyme-like 21
7485151	157.75	382.75	535.5	325.25	401.25	5.46323	12.4851	18.2118	11.0309	13.629	1.19581	3.25e-06	5.9e-05	1.73469	7.57e-09	3.99e-07	1.00795	5.66e-05	0.00137114	1.31949	0.00022171	0.00438309	LOC7485151	protein_coding	-	UDP-arabinose 4-epimerase 1%2C transcript variant X12
7465142	134.25	506.75	464	340.5	352	5.78278	20.3975	19.7551	14.2804	14.7308	1.82226	3.04e-12	2.76e-10	1.76938	5e-05	0.000650063	1.29926	2.81e-07	1.55e-05	1.34952	0.00193383	0.0225228	LOC7465142	protein_coding	Epimerase	cinnamoyl-CoA reductase 1
7462314	125.25	598	293.25	358	420.25	8.28125	39.967	19.5854	23.4226	27.8762	2.27011	3.71e-13	4.21e-11	1.23726	3.21e-06	6.82e-05	1.49349	1.71e-05	0.000515941	1.74971	3.98e-14	1.37e-11	LOC7462314	protein_coding	AP2	ethylene-responsive transcription factor 4
18102228	719.5	262.25	188.75	304.75	313.75	12.5511	4.2859	3.29554	5.20573	5.41783	-1.5466	1.15e-06	2.43e-05	-1.93395	8.41e-08	3.15e-06	-1.27731	8.46e-06	0.00028932	-1.21262	9.81e-05	0.00227051	LOC18102228	protein_coding	Pkinase	phototropin-2%2C transcript variant X6
7471942	147	395.5	376	403	456.75	7.53467	18.8038	19.8666	20.2498	22.8726	1.32372	0.00333724	0.0165763	1.395	0.00018208	0.00180877	1.42434	6.79e-05	0.00157692	1.6059	0.000107249	0.00243294	LOC7471942	protein_coding	Epimerase	dihydroflavonol 4-reductase
18098581	0	50.5	521.5	553.25	647	0	2.59822	30.6896	31.2003	36.1524	7.96292	2.63e-09	1.21e-07	11.515	1.8e-24	5.69e-21	11.5439	3.63e-13	8.87e-11	11.7555	1.38e-07	9.73e-06	LOC18098581	protein_coding	2OG-FeII_Oxy	hyoscyamine 6-dioxygenase
7494373	56.5	739.75	399.25	257.75	298	4.32323	52.2488	30.6903	19.7458	22.6766	3.5984	4.75e-11	3.4e-09	2.82735	3.08e-08	1.36e-06	2.18807	1.1e-05	0.000363684	2.39851	0.000136237	0.00293258	LOC7494373	protein_coding	-	21 kDa seed protein
18098406	770.75	227	180.25	287.25	280	29.8653	8.12907	7.07026	10.7005	10.2	-1.87056	0.000103523	0.00105144	-2.08272	0.000475482	0.00385841	-1.48459	1.78e-05	0.000533761	-1.54413	0.000145347	0.00309562	LOC18098406	protein_coding	Sugar_tr	hexose carrier protein HEX6
7491997	121.75	409.25	451.5	332.25	361.5	6.52184	21.5248	24.0812	17.3698	19.5947	1.72255	0.000155697	0.00146729	1.88244	2.21e-05	0.00033361	1.40701	0.000445368	0.00695995	1.58917	0.00243484	0.0266839	LOC7491997	protein_coding	-	thermospermine synthase ACAULIS5
7469561	119	440.5	238.25	373.75	477.5	8.34596	29.7845	16.7956	25.1516	33.0751	1.83719	3.56e-30	3.88e-27	1.00473	0.00283531	0.0153905	1.58701	2.84e-11	4.31e-09	1.98724	2.2e-14	8.05e-12	LOC7469561	protein_coding	AP2	ethylene-responsive transcription factor 4
7490768	100	249.5	409.25	473	404	5.19822	12.2	22.2029	23.953	20.7556	1.23432	0.00117048	0.00736926	2.08977	8.98e-06	0.000159111	2.19976	8.89e-10	9.35e-08	1.99905	4.44e-05	0.00119759	LOC7490768	protein_coding	Epimerase	anthocyanidin reductase ((2S)-flavan-3-ol-forming)
7468489	52.75	215.25	556.75	397.75	382.5	5.73231	22.725	60.0904	43.2383	42.316	1.98549	0.00186012	0.0106004	3.38614	5.89e-10	4.49e-08	2.9068	5.39e-08	3.6e-06	2.88341	6.23e-06	0.000237732	LOC7468489	protein_coding	-	putative lipid-transfer protein DIR1
7465518	24.75	182.5	786	388	182.25	2.49403	16.737	82.0231	38.5148	18.9684	2.74795	0.000169421	0.00157002	5.03426	5.25e-22	9.95e-19	3.94584	1.47e-06	6.67e-05	2.9316	0.000352085	0.00625288	LOC7465518	protein_coding	-	14 kDa proline-rich protein DC2.15
112327592	25.25	225.5	134.25	168.25	1007.5	1.54994	13.6365	8.328	10.1896	60.8131	3.13284	1.41e-20	4.83e-18	2.41878	5.71e-09	3.19e-07	2.70763	1.02e-08	8.2e-07	5.28956	2.34e-48	3.31e-44	LOC112327592	protein_coding	-	protein EXORDIUM-like
7496478	57	306.5	474.75	234.5	412.25	1.68867	8.60281	14.0178	6.92536	12.1973	2.34795	3.12e-08	1.08e-06	3.04905	7.49e-09	3.96e-07	2.02767	1.52e-05	0.000472798	2.85141	1.11e-06	5.59e-05	LOC7496478	protein_coding	-	COBRA-like protein 7
7488716	33.75	312.25	657.5	273.5	198.25	1.84143	15.6122	34.5125	14.2465	10.6082	3.08753	6.78e-12	5.72e-10	4.22641	2.82e-08	1.26e-06	2.94904	5.12e-09	4.49e-07	2.53065	1.75e-05	0.000555491	LOC7488716	protein_coding	-	peroxidase N1
7465068	47.25	283.75	443.75	268.75	428.75	3.18963	17.9181	29.5362	17.5192	28.5209	2.49534	5.55e-15	9.04e-13	3.20845	1.46e-07	5.08e-06	2.45396	2.07e-07	1.19e-05	3.16305	2.7e-14	9.63e-12	LOC7465068	protein_coding	-	zinc finger protein ZAT10
7468989	1	28.75	126.5	325.25	988	0.0545734	1.4667	7.49006	17.6353	53.918	4.73829	0.000193435	0.00174912	7.07057	5.43e-12	7.53e-10	8.30203	1.12e-20	2.31e-17	9.94135	6.75e-06	0.000253474	LOC7468989	protein_coding	Glyco_hydro_17	glucan endo-1%2C3-beta-glucosidase%2C basic isoform
7487030	54.25	441.75	433.75	306	221.5	1.51096	11.6703	12.0826	8.51933	6.17533	2.95037	3.77e-10	2.18e-08	2.99513	1.1e-09	7.71e-08	2.48885	5.53e-06	0.000202163	2.02879	0.000376793	0.00658397	LOC7487030	protein_coding	Mito_carr	ADP%2CATP carrier protein%2C mitochondrial%2C transcript variant X1
18096532	88	360.5	269.5	331	401	5.15234	20.1169	15.702	18.4497	22.7747	1.97029	3.45e-15	5.83e-13	1.60536	7.11e-06	0.000132054	1.83765	3.5e-06	0.000142104	2.14879	4.61e-15	1.91e-12	LOC18096532	protein_coding	-	RING-H2 finger protein ATL2
7485690	120.25	274.5	269.25	320.75	462.75	5.44688	12.0197	12.1891	13.9302	20.5422	1.144	3.24e-08	1.11e-06	1.15923	0.000525157	0.00417233	1.35132	1.13e-05	0.00037056	1.91883	4.42e-24	8.91e-21	LOC7485690	protein_coding	-	E3 ubiquitin-protein ligase RDUF1
7474174	606.25	218	180	261.25	178.75	19.461	6.54567	5.94817	8.10379	5.56219	-1.56767	2.17e-05	0.000287632	-1.71663	2.93e-05	0.000421332	-1.27156	0.000108705	0.00235636	-1.80521	3.21e-10	4.7e-08	LOC7474174	protein_coding	-	chlorophyllase-2%2C chloroplastic%2C transcript variant X1
112323232	92.25	417.25	246	204.25	477	9.27084	38.7365	25.5886	19.8926	45.4071	2.06439	7.9e-08	2.43e-06	1.45842	0.0112568	0.0439511	1.09448	5.82e-05	0.00139978	2.28937	7.44e-05	0.00182674	LOC112323232	protein_coding	GST_N	probable glutathione S-transferase parA
18106786	106.75	361.25	224	302.5	429.25	7.24041	23.4343	15.3207	19.9508	28.6881	1.69712	9.8e-23	4.48e-20	1.07727	3.72e-05	0.000511341	1.45762	2.24e-07	1.28e-05	1.98802	1.94e-15	8.43e-13	LOC18106786	protein_coding	AP2	ethylene-responsive transcription factor 9
18104358	89.75	277	349	340	368	4.09002	11.8976	15.8069	14.9152	16.8066	1.54453	8.49e-06	0.000132117	1.94845	8.55e-06	0.000152741	1.86449	2.54e-07	1.42e-05	2.0442	3.25e-09	3.83e-07	LOC18104358	protein_coding	LRRNT_2	DNA damage-repair/toleration protein DRT100
18101129	107	297.25	366.75	328.5	321.5	6.69089	17.5153	23.4691	20.4137	20.0727	1.39227	3.55e-06	6.33e-05	1.80578	7.32e-08	2.81e-06	1.60447	1.62e-07	9.5e-06	1.58498	1.95e-21	3.06e-18	LOC18101129	protein_coding	-	peroxidase 73
7497315	114	304.25	373	358.75	255.5	12.834	32.6249	42.2032	38.5101	28.3061	1.34541	0.00015539	0.00146635	1.71345	1.58e-06	3.81e-05	1.5778	4.76e-07	2.46e-05	1.14071	0.00232998	0.0258459	LOC7497315	protein_coding	-	uncharacterized LOC7497315
18109755	29.25	231.75	600.25	221.25	312.75	1.43131	10.2395	29.7479	10.326	14.4771	2.8396	0.000174678	0.00160718	4.37462	5.39e-05	0.000687305	2.84854	1.99e-11	3.15e-09	3.34305	2.83e-13	8.59e-11	LOC18109755	protein_coding	-	basic 7S globulin
7465047	91.5	264	381.5	330.5	327.5	7.18899	20.0491	29.9121	25.7644	25.4196	1.47989	1.5e-15	2.8e-13	2.05419	2.63e-19	2.67e-16	1.83603	1.25e-06	5.75e-05	1.82359	7.93e-09	8.2e-07	LOC7465047	protein_coding	-	uncharacterized LOC7465047
7463857	31.5	551.5	406.25	290.5	111.25	1.64625	26.2041	20.1674	14.6662	5.65576	3.99899	4.78e-12	4.19e-10	3.61474	1.07e-06	2.76e-05	3.15568	3.11e-08	2.25e-06	1.7876	0.00106902	0.0145526	LOC7463857	protein_coding	ADH_zinc_N	probable mannitol dehydrogenase
7489673	30	251.25	525.5	330.5	246.75	1.94341	14.8842	33.6169	20.7434	15.6378	2.9435	4.01e-07	9.81e-06	4.11032	5.04e-15	1.77e-12	3.41549	6.95e-11	9.63e-09	3.01022	1.88e-05	0.000586674	LOC7489673	protein_coding	-	NADPH-dependent aldehyde reductase-like protein%2C chloroplastic
7472663	42.75	454.5	163.75	251.25	464	2.90704	29.4361	10.8942	16.3687	30.6784	3.34478	5.54e-32	7.14e-29	1.90533	2.22e-06	5.05e-05	2.48966	9.1e-09	7.47e-07	3.40198	9.8e-18	6.15e-15	LOC7472663	protein_coding	-	zinc finger protein ZAT10
18108417	50	297.25	406.5	368.75	253.5	1.87722	10.5481	14.7536	13.3873	9.37407	2.48735	4.47e-06	7.71e-05	2.97105	1.23e-08	6.16e-07	2.82199	4.53e-11	6.59e-09	2.316	0.000903262	0.0129391	LOC18108417	protein_coding	-	endoglucanase 9
7482899	107	227.75	320	368.5	338.5	7.92587	16.1997	22.5153	26.6162	24.8889	1.03158	0.00457333	0.0211146	1.50559	0.000745659	0.00550401	1.73862	2.45e-09	2.27e-07	1.65107	7.96e-07	4.24e-05	LOC7482899	protein_coding	-	pectinesterase inhibitor 7
7462820	20.25	248.75	570.25	381.5	134.25	0.746758	8.6428	21.316	14.0651	5.07221	3.53173	1.6e-05	0.000225	4.82981	1.68e-06	4e-05	4.22527	2.79e-05	0.00077165	2.75909	0.00391658	0.0373903	LOC7462820	protein_coding	AMP-binding	4-coumarate--CoA ligase 1
7490956	26.25	176.75	636.5	298.75	206	2.13129	13.2438	52.3865	23.6251	17.006	2.63975	2.86e-09	1.3e-07	4.61605	2.93e-06	6.32e-05	3.46456	2e-11	3.15e-09	2.99935	3.32e-10	4.82e-08	LOC7490956	protein_coding	Glyoxalase	metallothiol transferase FosB
7471083	81.5	387.25	359.25	198.5	307.25	1.98728	8.90387	8.7955	4.68572	7.36189	2.16371	2.25e-06	4.33e-05	2.14292	1.01e-07	3.7e-06	1.22955	0.00181221	0.0194078	1.89145	0.00056835	0.00914415	LOC7471083	protein_coding	-	boron transporter 1%2C transcript variant X1
18098812	56.75	274	368.75	275.5	309.5	2.71715	12.3649	17.1246	12.6873	14.2652	2.19222	2.23e-15	3.97e-13	2.65383	1.07e-05	0.000184181	2.22109	7.58e-09	6.37e-07	2.39491	2.32e-07	1.49e-05	LOC18098812	protein_coding	-	E3 ubiquitin-protein ligase ATL6
7474965	34.25	194.5	364	251.75	414	2.30781	12.0094	24.658	16.4826	27.2563	2.38635	0.000428342	0.00330337	3.4165	2.11e-05	0.000321871	2.83722	1.98e-06	8.63e-05	3.57029	3.8e-06	0.000159135	LOC7474965	protein_coding	-	basic endochitinase
7493985	54	359.25	183	228.25	415.75	2.10122	13.5037	7.01819	8.62501	15.7724	2.68621	2.51e-48	2.37e-44	1.73723	3.24e-05	0.000456652	2.03334	2.13e-07	1.22e-05	2.90798	2.43e-08	2.15e-06	LOC7493985	protein_coding	-	protein ALP1-like
7497225	116.75	318.5	278.5	269.25	254.25	7.47323	19.8294	18.0258	16.9563	15.9367	1.40642	3.28e-11	2.44e-09	1.26474	3.13e-10	2.56e-08	1.17351	6.69e-09	5.7e-07	1.09246	4.86e-07	2.8e-05	LOC7497225	protein_coding	-	heavy metal-associated isoprenylated plant protein 39%2C transcript variant X1
7496605	33.75	96.25	585.25	179.75	341.5	2.96474	7.75334	52.5881	15.3233	29.7173	1.38992	0.00833091	0.0336476	4.14427	1.3e-05	0.000215325	2.36402	1.3e-17	1.01e-14	3.32524	0.00128583	0.0167295	LOC7496605	protein_coding	Usp	universal stress protein PHOS32
7467648	102.5	274.25	397	225	232	4.99891	12.492	19.7844	10.5211	11.1581	1.3249	5.19e-06	8.71e-05	1.98067	1.04e-06	2.69e-05	1.06897	5.48e-05	0.00133622	1.1608	0.0024769	0.0269877	LOC7467648	protein_coding	GHMP_kinases	glucuronokinase 1
7479168	61.25	413.5	250.5	201.25	294.75	3.09994	19.5489	12.5126	9.90032	14.4745	2.65979	1.01e-22	4.53e-20	2.00991	7.1e-07	1.92e-05	1.66914	1.75e-13	4.81e-11	2.22346	5.99e-09	6.47e-07	LOC7479168	protein_coding	NAM	NAC domain-containing protein 2
novel.328	40.75	119.25	438.75	332.5	266.75	5.05239	13.3963	55.1561	39.6115	32.2308	1.41285	0.0129057	0.0474233	3.44529	7.64e-17	4.47e-14	2.96821	2.58e-07	1.44e-05	2.67255	0.000273228	0.00522038	-	-	-	PF01439:Metallothionein
7456247	78.5	416.25	282.5	197	200.5	4.30066	22.8415	15.7578	10.8067	11.2093	2.40721	6.15e-09	2.52e-07	1.87028	0.000273224	0.00250262	1.32186	0.00227468	0.022911	1.37949	9.14e-05	0.00214501	LOC7456247	protein_coding	-	carbonyl reductase [NADPH] 2
18108790	32.75	219	518	206.75	194	0.372029	2.21899	5.64289	2.21241	2.14004	2.58002	0.00148424	0.00892637	3.92009	0.000184139	0.0018254	2.5714	1.38e-05	0.000439724	2.526	0.000134528	0.00290466	LOC18108790	protein_coding	Pkinase_Tyr	putative receptor-like protein kinase At4g00960%2C transcript variant X3
7464809	47	229.25	317.25	225.5	335.25	1.50211	6.76321	9.79078	7.0238	10.4298	2.17457	1.15e-07	3.35e-06	2.70187	2.17e-07	7e-06	2.22022	1.08e-12	2.38e-10	2.79573	1.36e-14	5.04e-12	LOC7464809	protein_coding	-	aspartyl protease family protein 2
7464025	88.25	224	338	208.5	282	5.88699	13.7123	22.3313	13.3308	17.9638	1.22532	0.00410528	0.0194704	1.92139	0.000463292	0.00377476	1.17642	0.000636786	0.00907743	1.61296	0.00192989	0.022514	LOC7464025	protein_coding	Usp	uncharacterized LOC7464025
7485292	114.75	266.5	275.25	245.5	225.5	3.46403	8.12688	8.40304	7.39962	6.96551	1.2277	0.0018626	0.0106102	1.27472	0.00224153	0.0129016	1.0863	0.00287918	0.0269502	1.00462	0.00342719	0.0341027	LOC7485292	protein_coding	-	probable aspartyl protease At4g16563
7467801	23.25	264.25	424.5	279.5	118.5	1.17652	12.5435	21.9912	13.8726	5.99967	3.41363	1.13e-13	1.45e-11	4.21796	2.45e-13	5.08e-11	3.55117	3.79e-11	5.63e-09	2.34762	3.15e-06	0.00013655	LOC7467801	protein_coding	-	peroxidase 12
7485046	53.5	258.25	130.25	236.25	428.5	2.93288	13.8802	7.33626	12.3148	22.5228	2.24612	7.43e-09	2.99e-07	1.31671	0.00038087	0.00322213	2.06534	3.93e-07	2.06e-05	2.94385	4.12e-25	8.94e-22	LOC7485046	protein_coding	Mito_carr	mitochondrial uncoupling protein 5
7483951	465.5	135.75	173	186.25	142.75	24.9026	6.70463	9.33423	9.47945	7.4011	-1.88691	0.000223654	0.0019657	-1.42084	0.00830906	0.0350354	-1.39845	3.27e-06	0.0001348	-1.74866	1.5e-07	1.03e-05	LOC7483951	protein_coding	Epimerase	tetraketide alpha-pyrone reductase 2
7480381	29	277.75	416.5	178.5	194.25	1.18909	10.431	16.4703	7.11589	7.93356	3.13781	9.31e-07	2.03e-05	3.78896	2.69e-06	5.91e-05	2.57924	4.4e-06	0.000168059	2.73764	8.14e-06	0.000294518	LOC7480381	protein_coding	FAD_binding_4	berberine bridge enzyme-like 17
7475727	40.5	266.25	348.25	210.5	213	2.04974	13.0993	17.8232	10.7093	11.0445	2.6748	2.74e-06	5.14e-05	3.11566	2.47e-07	7.8e-06	2.37761	0.000329162	0.00553349	2.42862	0.000695793	0.0106424	LOC7475727	protein_coding	-	caffeoylshikimate esterase
18098303	50	434.25	301.25	125.75	153	2.16707	19.0937	13.1725	5.44669	6.73075	3.1368	3.07e-08	1.06e-06	2.59979	6.77e-07	1.84e-05	1.31967	0.00247788	0.0242654	1.63175	0.000125248	0.00273534	LOC18098303	protein_coding	-	ATP phosphoribosyltransferase 2%2C chloroplastic
18108376	26.25	142.25	440.5	179	269.75	1.18071	5.74736	19.9267	7.68062	11.4847	2.28536	0.00422337	0.019886	4.07484	0.000115327	0.00126119	2.7004	4.04e-08	2.81e-06	3.2882	1.42e-11	2.98e-09	LOC18108376	protein_coding	-	basic 7S globulin 2
7467483	40.5	173.5	435.75	211.25	190.5	2.45902	9.72681	26.6002	12.421	11.5545	1.98647	3.06e-07	7.8e-06	3.43108	1.22e-06	3.07e-05	2.33105	4.8e-20	7.21e-17	2.23205	0.000993772	0.0138353	LOC7467483	protein_coding	-	uncharacterized protein C24B11.05
7475027	79.25	302.25	267.75	177.5	222.5	3.38151	12.3784	11.3773	7.4494	9.44539	1.87196	1.41e-21	5.51e-19	1.74673	4.1e-06	8.35e-05	1.13027	2.91e-06	0.000121407	1.48112	2.2e-05	0.00066772	LOC7475027	protein_coding	-	protein CLT1%2C chloroplastic
7486874	67.5	216	322.75	186	251	1.12067	3.29344	5.12501	2.97648	4.04803	1.56124	0.00185245	0.0105694	2.19221	0.000148624	0.0015394	1.40571	1.87e-05	0.000556537	1.85639	2.24e-06	0.000102401	LOC7486874	protein_coding	E1-E2_ATPase	phospholipid-transporting ATPase 1
18107720	21	393.75	131.25	164	329	0.823605	14.8929	5.15905	6.31581	12.481	4.17387	4.79e-52	6.79e-48	2.64123	1.74e-10	1.54e-08	2.93082	5.34e-12	9.74e-10	3.91564	4.6e-07	2.68e-05	LOC18107720	protein_coding	-	protein ALP1-like
7496606	46.5	240.5	242.5	271.75	211.75	5.25091	27.4167	27.5584	30.8769	24.0641	2.3806	0.00052776	0.00391362	2.38698	0.00023181	0.0021924	2.54513	0.000121599	0.00255704	2.19105	0.00363878	0.0355914	LOC7496606	protein_coding	-	classical arabinogalactan protein 1
7489699	5.25	100.25	193.75	350.75	356.75	0.325689	5.52357	11.4454	19.8779	21.1065	4.09923	0.000272031	0.00229788	5.14158	2.83e-07	8.74e-06	5.93218	1.02e-05	0.000340513	6.02252	0.000133501	0.0028891	LOC7489699	protein_coding	Lipase_GDSL	GDSL esterase/lipase 1
7485052	0	626.25	95.5	112.5	163.25	0	49.1844	8.49625	9.16522	14.2314	11.5761	8.6e-09	3.4e-07	9.03858	8.28e-06	0.000148713	9.14771	2.06e-14	6.73e-12	9.78742	1.07e-05	0.000371111	LOC7485052	protein_coding	-	endogenous alpha-amylase/subtilisin inhibitor
7478804	51.5	164.25	362.75	232.25	153.5	1.85103	5.38694	13.0372	7.97998	5.42879	1.54791	0.00227989	0.012452	2.8137	2.52e-08	1.15e-06	2.10625	5.17e-07	2.65e-05	1.5552	0.00460951	0.0419746	LOC7478804	protein_coding	-	metal tolerance protein 1%2C transcript variant X1
7454262	54.75	242.75	273.5	235.75	156.5	2.24703	9.339	11.0232	9.50554	6.32556	2.05972	3.16e-05	0.000393374	2.2918	8.54e-06	0.000152619	2.07684	4.66e-05	0.00115915	1.49407	6.77e-05	0.00168411	LOC7454262	protein_coding	p450	cytochrome P450 81E8
7488775	55.25	133	352.5	175.5	245.25	1.6506	3.75013	10.281	5.09393	7.41857	1.1861	0.0108242	0.0413893	2.63685	0.000105616	0.00117812	1.61935	0.00050667	0.00766384	2.17058	1.32e-05	0.000438721	LOC7488775	protein_coding	U-box	U-box domain-containing protein 16
112326106	56.25	159.5	201.25	232.5	308	2.27282	6.03197	8.11871	9.05346	12.1947	1.41489	0.000472176	0.00358295	1.83429	1.58e-05	0.00025138	1.99326	1.43e-05	0.000450579	2.42897	3.45e-08	2.87e-06	LOC112326106	protein_coding	-	receptor-like protein 9DC3
18107762	9.5	81.75	355.25	206.75	304	0.618838	4.88353	23.5719	13.2554	19.5254	2.9813	1.07e-05	0.000160927	5.24165	4.37e-42	6.21e-38	4.41211	5.68e-14	1.74e-11	4.9758	1.23e-10	2.09e-08	LOC18107762	protein_coding	-	ribulose bisphosphate carboxylase small chain clone 512
112326669	389.5	131	95.75	168.5	136.5	18.211	5.71012	4.54729	7.7947	5.94993	-1.66829	2.38e-05	0.000311086	-2.00821	0.000115093	0.00125998	-1.23339	0.00533362	0.0416127	-1.6135	0.00129715	0.0168301	LOC112326669	protein_coding	p450	cytochrome P450 83B1-like
7489131	51	173.5	185.75	178.75	330.75	5.26299	18.4543	19.7807	18.0556	35.2685	1.80706	0.000171023	0.00158125	1.90455	0.000543506	0.00427744	1.77145	0.000127792	0.00265244	2.74242	1.25e-12	3.43e-10	LOC7489131	protein_coding	-	uncharacterized LOC7489131
7462849	73.5	235.5	219.5	195	196	5.54597	16.7867	16.1809	14.078	14.6553	1.59865	8.51e-07	1.88e-05	1.542	4.69e-05	0.000615767	1.33851	7.31e-05	0.00168027	1.40128	0.00219593	0.0246693	LOC7462849	protein_coding	-	LOB domain-containing protein 39
7485273	45.5	296.5	209	174.25	192	1.75311	11.2532	8.08015	6.62702	7.37843	2.67842	4.15e-09	1.8e-07	2.19816	5.16e-08	2.1e-06	1.90813	3.35e-06	0.000137184	2.06994	0.000345142	0.00616449	LOC7485273	protein_coding	-	UDP-glucuronate 4-epimerase 1
7455976	20.25	110.75	317.5	167.25	299	0.867418	4.42634	13.8344	7.06899	13.0348	2.35479	0.000690885	0.00487182	3.99045	1.67e-10	1.48e-08	3.0215	3.48e-05	0.000926616	3.91152	0.00100848	0.0139643	LOC7455976	protein_coding	Cytochrom_B561	cytochrome b561 and DOMON domain-containing protein At5g47530
7461834	39	145.75	292.25	204.75	225.75	2.17824	7.90046	16.6755	11.3223	12.799	1.85571	4.13e-05	0.000492626	2.92918	1.33e-13	2.98e-11	2.36826	1.09e-06	5.13e-05	2.55229	1.99e-06	9.23e-05	LOC7461834	protein_coding	HLH	transcription factor bHLH93
7493188	462.5	178.25	118	84	63.75	12.7615	4.74519	3.34062	2.28796	1.75454	-1.42577	4.53e-13	5.06e-11	-1.93879	1.24e-06	3.1e-05	-2.49031	2.49e-22	6.53e-19	-2.86267	1.4e-29	4.39e-26	LOC7493188	protein_coding	PK	plastidial pyruvate kinase 4%2C chloroplastic
7479078	68.75	197.25	197	176.75	266	2.77617	7.52938	8.05749	7.11046	10.5284	1.44152	0.000963139	0.00630902	1.53517	0.0084613	0.0355245	1.3495	0.0061602	0.0457139	1.92575	0.000576072	0.00922631	LOC7479078	protein_coding	-	glucose-6-phosphate/phosphate translocator 2%2C chloroplastic
7472131	14.5	141	326.5	116.5	292	0.505017	4.60236	11.3489	3.91276	10.1062	3.19133	7.11e-11	4.87e-09	4.48725	9.57e-09	4.95e-07	2.94928	1.04e-15	5e-13	4.32631	5.36e-05	0.00139886	LOC7472131	protein_coding	-	protein NUCLEAR FUSION DEFECTIVE 4
7490015	51	227.25	261.25	183	166.25	2.453	10.0512	12.3165	8.46113	7.86509	2.0401	5.22e-05	0.000599151	2.32581	2.89e-05	0.000416925	1.78239	1.83e-06	8.09e-05	1.6831	0.000427585	0.0072865	LOC7490015	protein_coding	-	uncharacterized LOC7490015
7480934	50.5	223.75	227.5	201.5	180.25	4.68825	19.2642	21.2862	18.1812	16.5464	2.04233	9.35e-09	3.66e-07	2.17837	1.42e-06	3.48e-05	1.95003	4.22e-08	2.91e-06	1.81894	0.000116421	0.00258897	LOC7480934	protein_coding	-	uncharacterized LOC7480934
7460408	68	159.75	190	155.25	296.5	2.50365	5.58891	6.80734	5.41515	10.423	1.16434	0.00108841	0.00695439	1.44175	0.00582869	0.026678	1.11098	0.00550153	0.0424078	2.06306	2.54e-11	5.12e-09	LOC7460408	protein_coding	WRKY	probable WRKY transcription factor 33
novel.235	21	153	273.75	160	229.75	0.986619	6.43287	12.7427	7.20748	10.3891	2.71223	0.000298331	0.00246928	3.68936	4.34e-06	8.78e-05	2.86653	1.24e-06	5.72e-05	3.39668	0.00269192	0.0286881	-	-	Aconitase	PF00330:Aconitase family (aconitate hydratase)
7469926	20.25	103.25	314.25	137.25	247	0.561725	2.58373	8.30133	3.69592	6.6604	2.20865	0.00219475	0.0120931	3.88553	3.58e-06	7.46e-05	2.71625	1.33e-06	6.1e-05	3.57313	7.99e-06	0.000290395	LOC7469926	protein_coding	Pkinase	calcium-dependent protein kinase 26%2C transcript variant X2
7497274	61.75	246	156.25	155.75	201.25	2.44239	9.20965	6.01327	5.9731	7.8106	1.91392	8.62e-08	2.62e-06	1.29804	0.000697863	0.00522175	1.28022	2.93e-05	0.000804461	1.67524	3.75e-06	0.000157387	LOC7497274	protein_coding	-	extensin
7473239	32.25	189.75	184.5	141	263.75	1.37549	7.6718	7.80654	5.83194	11.0447	2.48338	1.77e-22	7.59e-20	2.50156	4.66e-09	2.68e-07	2.0794	1.31e-07	7.92e-06	3.00674	4.52e-11	8.56e-09	LOC7473239	protein_coding	Glyco_transf_8	probable galacturonosyltransferase-like 9
18095629	53	143.5	298.25	134.75	176.75	0.974093	2.40429	5.36937	2.40055	3.15747	1.30781	0.00891712	0.0354646	2.46023	6.52e-05	0.000797032	1.29723	4.67e-09	4.15e-07	1.69848	0.00147666	0.0185728	LOC18095629	protein_coding	NB-ARC	probable disease resistance protein At4g27220%2C transcript variant X1
18099663	57	134.5	181.5	165	265.75	2.15201	4.67858	6.73217	5.94833	9.80741	1.127	0.00285629	0.0148046	1.64262	0.00677567	0.0298779	1.46359	2.02e-06	8.78e-05	2.18789	0.00182624	0.0215818	LOC18099663	protein_coding	p450	cytochrome P450 94A1
7471509	56.75	180.5	181.5	180.25	203.25	6.83966	20.1697	22.4946	20.3812	23.7995	1.56344	0.00248385	0.0132945	1.71098	0.00181046	0.0109301	1.56893	0.000101708	0.00222984	1.79754	4.67e-07	2.71e-05	LOC7471509	protein_coding	-	uncharacterized LOC7471509
7487958	41	200.25	206	90	264	1.57856	7.16442	7.71845	3.35746	9.93283	2.18474	3.39e-09	1.51e-07	2.28692	8.25e-05	0.000966024	1.08199	9.35e-05	0.00207358	2.65173	0.000253781	0.00490192	LOC7487958	protein_coding	Glyco_hydro_17	glucan endo-1%2C3-beta-glucosidase
7468768	10.25	178.5	395.75	75.5	141.25	0.353632	5.62087	13.4691	2.53806	4.88385	3.99551	1.02e-08	3.97e-07	5.25002	1.82e-06	4.27e-05	2.84044	1.51e-08	1.18e-06	3.79532	5.03e-05	0.00132473	LOC7468768	protein_coding	AP2	ethylene-responsive transcription factor ABR1
18105835	42.75	138.75	334.5	104.5	171	1.36975	4.08054	10.5428	3.22235	5.42722	1.5768	0.00266036	0.0140223	2.94141	2.8e-05	0.00040721	1.23051	8.17e-08	5.2e-06	1.98718	0.000272102	0.0052059	LOC18105835	protein_coding	-	probable inactive poly [ADP-ribose] polymerase SRO5
7478921	299.25	92.25	91.75	152.5	150.75	5.58155	1.59516	1.70212	2.72076	2.71921	-1.79735	5.52e-10	3.03e-08	-1.71585	1.44e-07	5.01e-06	-1.04152	1.04e-05	0.00034515	-1.03307	2.03e-05	0.000620756	LOC7478921	protein_coding	-	phospholipase D zeta 1
18099215	28.25	151.25	297.75	115.5	191.5	1.38547	7.07179	14.6002	5.68566	9.51947	2.34786	0.00110942	0.00707121	3.39205	1.91e-07	6.29e-06	2.02589	0.000440059	0.00689881	2.77625	0.000811386	0.0119009	LOC18099215	protein_coding	-	GDP-mannose 4%2C6 dehydratase 1
18100194	63.25	171.25	194.25	158	193.5	3.77765	9.87428	12.0207	9.28578	11.7275	1.38612	0.000105828	0.00106948	1.6634	6e-05	0.000746017	1.28926	0.000413832	0.00662117	1.63298	3.61e-06	0.000152956	LOC18100194	protein_coding	-	aquaporin PIP2-1
7466898	46.75	145	223	147.75	206.25	2.44971	7.32744	11.6854	7.75152	10.8538	1.58032	0.000107251	0.00108232	2.2489	2.12e-07	6.88e-06	1.65218	0.000418896	0.00667593	2.14545	5.87e-06	0.000227921	LOC7466898	protein_coding	-	homocysteine S-methyltransferase 1
7467513	13	73.75	338.75	81.5	260.75	0.276197	1.4081	7.08222	1.65632	5.43509	2.35654	0.00124644	0.00775799	4.67877	1.27e-07	4.47e-06	2.58059	3.01e-07	1.65e-05	4.30006	0.000791115	0.0116703	LOC7467513	protein_coding	E1-E2_ATPase	putative calcium-transporting ATPase 13%2C plasma membrane-type
18109373	22.75	104.25	338.5	158.25	140	0.922521	3.91834	14.1282	6.08638	5.61747	2.08995	3.3e-07	8.34e-06	3.93172	4.26e-08	1.79e-06	2.71604	5.62e-11	7.98e-09	2.60449	0.000268113	0.00514006	LOC18109373	protein_coding	-	uncharacterized LOC18109373%2C transcript variant X1
7468951	54.5	120.75	282	148.25	156	1.97219	4.30876	10.382	5.1646	5.71737	1.12321	0.00597442	0.0259364	2.38977	3.16e-08	1.39e-06	1.37877	0.000909716	0.0117928	1.53132	0.000585247	0.00933038	LOC7468951	protein_coding	-	protein ABHD18
7487359	25.5	132	318	131.75	152	0.760663	3.63385	9.50834	3.79787	4.5647	2.26112	3.45e-05	0.000423571	3.64121	3.41e-08	1.47e-06	2.3164	3.9e-06	0.000154134	2.58999	0.000244925	0.00475363	LOC7487359	protein_coding	U-box	U-box domain-containing protein 16
18103540	359.5	94.5	70	123.75	109.5	10.4397	2.57502	2.09013	3.48052	3.06764	-2.01469	6.82e-05	0.000751916	-2.32795	0.0001153	0.00126119	-1.59293	1.05e-05	0.000345968	-1.76626	4.97e-06	0.000199092	LOC18103540	protein_coding	Peptidase_S8	subtilisin-like protease SBT5.4
7465560	50.25	166.25	225.75	137.25	169.75	2.48982	7.72707	10.9218	6.55939	8.34362	1.63671	6.85e-05	0.000754266	2.13183	1.28e-05	0.000213624	1.39232	0.000112535	0.00242343	1.74834	0.000420877	0.00718955	LOC7465560	protein_coding	-	uncharacterized LOC7465560
7465829	287	147.25	92.5	105.75	109	15.3918	7.46069	4.94714	5.47561	5.78626	-1.03932	0.00256421	0.0136091	-1.6386	4.43e-06	8.96e-05	-1.49478	4.67e-06	0.000176698	-1.40576	1.57e-05	0.000506638	LOC7465829	protein_coding	-	protein STAY-GREEN 1%2C chloroplastic
7466000	17.5	102	274.25	92.75	249.75	1.19432	6.32967	18.236	6.12212	16.6196	2.41101	1.41e-05	0.000202739	3.93036	9.52e-07	2.48e-05	2.35314	1.44e-05	0.0004526	3.79937	4.36e-08	3.56e-06	LOC7466000	protein_coding	-	NDR1/HIN1-like protein 10
7498063	17.25	110	294.5	174.25	139.75	0.758815	4.39405	12.2313	7.54656	6.13649	2.53645	9.56e-05	0.000988227	4.00866	2.25e-08	1.05e-06	3.3098	8.98e-12	1.55e-09	3.01497	0.000234629	0.00459488	LOC7498063	protein_coding	-	leucine-rich repeat extensin-like protein 6
7489920	56.5	150.75	219.75	161.25	145.5	2.74953	7.18372	10.8541	7.87038	7.09761	1.3842	0.00108227	0.00692149	1.97549	7.66e-06	0.000140061	1.5089	0.00340797	0.0303902	1.36525	0.00364597	0.0356018	LOC7489920	protein_coding	-	pirin-like protein%2C transcript variant X2
7472745	53.25	161.25	156	162.5	196.25	1.98709	5.81322	5.66803	6.01162	7.14597	1.54891	1.67e-09	7.93e-08	1.51124	6.39e-06	0.000120788	1.58906	1.28e-05	0.000413186	1.84604	1e-06	5.09e-05	LOC7472745	protein_coding	Aminotran_1_2	1-aminocyclopropane-1-carboxylate synthase
18106817	33.75	186.5	158	109.75	239.25	3.58908	18.9562	16.8865	11.2891	25.096	2.40275	8.8e-30	8.61e-27	2.22975	5.34e-05	0.000684014	1.64641	4.47e-07	2.32e-05	2.80479	2.34e-38	1.32e-34	LOC18106817	protein_coding	-	glutaredoxin-C9
7497840	47.75	155	120	143.25	258	2.20669	6.90909	5.46137	6.33344	11.5195	1.64863	1.19e-11	9.63e-10	1.30563	0.000328089	0.00286284	1.51727	3.76e-05	0.000980481	2.38644	3.52e-18	2.31e-15	LOC7497840	protein_coding	WRKY	probable WRKY transcription factor 41
7468465	22	150.25	274	81.25	192.25	0.792445	5.08773	10.0247	2.85877	6.87535	2.67959	2.65e-05	0.000340083	3.65417	6.89e-12	9.15e-10	1.84191	0.000138014	0.00282595	3.11458	0.000130359	0.00283197	LOC7468465	protein_coding	PK_C	pyruvate kinase 1%2C cytosolic
18094036	48.25	161.5	232	119.75	156.75	2.15382	6.60657	10.3279	5.19919	6.82365	1.62182	0.000380388	0.00300214	2.25779	5.61e-05	0.00070807	1.26766	0.000766177	0.0104432	1.66411	0.0026941	0.0287004	LOC18094036	protein_coding	-	methanol O-anthraniloyltransferase
7463591	16.75	83.25	299	105.5	205.25	0.802971	3.59363	14.0531	4.79391	9.63298	2.1722	0.00284614	0.0147601	4.12965	4.85e-06	9.67e-05	2.57907	0.000102229	0.00223787	3.59301	0.000235858	0.00461255	LOC7463591	protein_coding	-	transmembrane protein 45B
7469630	50.75	177.5	150.5	143.25	179	2.99238	9.91665	8.76955	8.08509	10.3196	1.73531	2.19e-06	4.24e-05	1.54965	0.00240029	0.01359	1.43371	0.00318948	0.0290805	1.79275	2.01e-07	1.33e-05	LOC7469630	protein_coding	-	zinc finger protein ZAT10
7483139	25.25	249.25	126.5	131	153.25	1.58165	14.8146	7.98482	8.03008	9.47675	3.22835	4.77e-25	2.82e-22	2.33124	5.18e-11	5.14e-09	2.33924	1.42e-06	6.48e-05	2.58421	0.000195938	0.00397797	LOC7483139	protein_coding	-	salicylic acid-binding protein 2
18110038	269.5	89.25	88.25	108.5	126	4.95813	1.51939	1.64179	1.92666	2.21908	-1.70062	0.000108753	0.0010932	-1.60088	0.000632329	0.00483063	-1.37243	0.000471553	0.0072661	-1.15978	0.00214045	0.0242293	LOC18110038	protein_coding	NB-ARC	disease resistance protein RPM1
7466874	44	152	190.25	118	173.75	1.52097	4.85011	6.41898	3.94447	5.84664	1.67933	2.93e-05	0.000370389	2.07635	1.33e-06	3.29e-05	1.37182	0.000506565	0.00766384	1.94598	4.59e-07	2.68e-05	LOC7466874	protein_coding	Lipase_3	lipase-like PAD4
18100635	0	10	50.75	188.25	428.5	0	1.09865	6.02651	21.2148	52.0383	5.63834	0.000204356	0.00182921	8.07972	0.00348974	0.0179915	9.8941	8.53e-16	4.17e-13	11.1941	5.18e-08	4.11e-06	LOC18100635	lncRNA	-	uncharacterized LOC18100635
18104995	63	147.75	170.5	142.25	148.5	2.64031	6.02247	7.20528	5.83506	6.19516	1.18871	0.00216839	0.0119908	1.44484	0.000115552	0.00126207	1.13649	0.000953454	0.0122549	1.23128	0.0029047	0.0301806	LOC18104995	protein_coding	Glyco_transf_8	probable galacturonosyltransferase-like 1
7489102	0	52	118.25	161.25	336.25	0	2.01444	4.84554	6.45537	13.9241	8.04041	2.14e-08	7.81e-07	9.29703	2.58e-10	2.16e-08	9.71003	7.25e-18	6.33e-15	10.823	2.59e-11	5.18e-09	LOC7489102	protein_coding	BBE	berberine bridge enzyme-like 17
18102121	15.5	82.5	101	130.25	332	0.891707	4.26226	5.84023	6.9974	18.432	2.26485	0.00459172	0.021176	2.70999	1.05e-05	0.000180704	2.97154	1.36e-05	0.000433691	4.37565	1.02e-16	5.65e-14	LOC18102121	protein_coding	2OG-FeII_Oxy	protein DMR6-LIKE OXYGENASE 2
7482163	16	132.25	240.75	124.5	146	0.469396	3.53618	6.95886	3.52871	4.22087	2.91947	4.48e-07	1.08e-05	3.8876	3.84e-10	3.08e-08	2.90847	2.51e-09	2.31e-07	3.17002	1.73e-05	0.000548367	LOC7482163	protein_coding	Pkinase_Tyr	receptor-like serine/threonine-protein kinase At4g25390
18107040	27.75	113.5	75.75	109.75	322	0.679579	2.63643	1.89537	2.58147	7.66597	1.96078	2.46e-11	1.87e-09	1.47226	7.97e-05	0.00093874	1.92114	9.95e-08	6.2e-06	3.49613	1.22e-20	1.57e-17	LOC18107040	protein_coding	Mito_carr	mitochondrial uncoupling protein 5%2C transcript variant X2
7481767	235.25	93.75	76	122.25	119.5	9.64498	3.58876	3.10969	4.80208	4.73413	-1.41966	6.95e-05	0.000763383	-1.63685	1.19e-08	6.02e-07	-1.01243	0.00154145	0.0173053	-1.02505	0.00278284	0.0293796	LOC7481767	protein_coding	Amidase	amidase 1%2C transcript variant X1
7486840	234.75	95	89.5	118.75	104	9.0768	3.37977	3.4794	4.41947	3.80801	-1.41739	0.00197976	0.0111345	-1.38796	0.000934624	0.00656293	-1.04306	0.000408776	0.00655667	-1.24737	0.000737365	0.0111097	LOC7486840	protein_coding	WRKY	probable WRKY transcription factor 47
7490785	38.75	162.5	210	117.5	111	2.54369	10.1969	13.6518	7.56895	7.23136	2.00663	1.82e-15	3.32e-13	2.42107	5.33e-05	0.000683684	1.56896	1.13e-05	0.000370969	1.50998	0.000546323	0.00888089	LOC7490785	protein_coding	-	F-box protein At1g61340%2C transcript variant X1
7490632	19	186.5	247.25	96	82.5	0.467917	4.18399	5.97858	2.29778	2.00003	3.16743	3.92e-07	9.61e-06	3.67468	3.12e-06	6.64e-05	2.29507	5.74e-06	0.000208464	2.10174	0.000957878	0.0135022	LOC7490632	protein_coding	Pkinase	receptor-like cytosolic serine/threonine-protein kinase RBK1
novel.200	18.25	76.5	331.5	77.25	126.25	2.38928	9.27838	43.4014	9.84989	16.0089	1.96021	0.000303491	0.00249887	4.17945	2.88e-09	1.79e-07	2.03966	3.06e-09	2.76e-07	2.74504	2.77e-06	0.000122722	-	-	-	-
7489694	31.25	108	191	123.75	173	1.39495	4.43136	8.43248	5.35058	7.64501	1.67357	5.38e-05	0.000615482	2.5932	2.57e-13	5.26e-11	1.93382	2.09e-10	2.64e-08	2.45586	1.92e-09	2.36e-07	LOC7489694	protein_coding	-	plant cysteine oxidase 2
18108150	16.75	196.25	177.5	129.75	104.75	0.714146	7.64187	7.29074	5.34091	4.37323	3.42039	2.56e-06	4.84e-05	3.35034	3.51e-09	2.11e-07	2.89638	1.61e-12	3.36e-10	2.61945	0.00031394	0.00576032	LOC18108150	protein_coding	-	patatin-like protein 4
7486583	8.25	58.5	247.25	51.75	257.5	0.515742	3.49818	16.2513	3.21104	16.1522	2.75958	0.000167306	0.00155245	4.96819	7.47e-17	4.47e-14	2.6297	1.4e-05	0.000444331	4.96794	5e-15	2.02e-12	LOC7486583	protein_coding	-	protein EXORDIUM-like 2
7455022	12	88.5	94.5	184.25	243.5	0.692692	4.6821	5.48	10.4723	13.7219	2.76607	0.00253698	0.01351	2.98099	0.00060053	0.0046338	3.92009	4.49e-08	3.08e-06	4.31002	3.46e-07	2.12e-05	LOC7455022	protein_coding	2OG-FeII_Oxy	protein DMR6-LIKE OXYGENASE 1
7495286	27.75	203.75	176.25	86.5	126	0.688631	4.6901	4.25124	2.07343	3.05653	2.76987	8.61e-08	2.62e-06	2.62476	2.2e-05	0.000332954	1.5835	0.000505398	0.00766069	2.15214	0.00196531	0.0227672	LOC7495286	protein_coding	B_lectin	receptor-like serine/threonine-protein kinase SD1-8%2C transcript variant X1
18100192	44.25	141.25	133	125.5	175.25	2.80853	8.64877	8.81099	7.87643	11.1869	1.62225	1.52e-07	4.26e-06	1.64189	9.41e-05	0.00106987	1.47964	3e-05	0.000819585	1.99338	7.17e-10	9.41e-08	LOC18100192	protein_coding	-	probable aquaporin PIP2-2
7496995	25	98.25	254	119.25	121.75	1.28146	4.64755	12.7029	5.92229	6.08923	1.86782	2.05e-05	0.000275582	3.30841	1.28e-06	3.19e-05	2.20712	1.77e-09	1.71e-07	2.25398	4.94e-05	0.00130912	LOC7496995	protein_coding	WRKY	WRKY transcription factor 22
7478511	6	402.75	31	47.5	125.25	0.359027	21.8626	1.85539	2.85847	6.69485	5.92946	1.64e-16	3.43e-14	2.36639	8.62e-07	2.28e-05	2.98154	3.46e-06	0.000140892	4.22053	7.44e-07	4.02e-05	LOC7478511	protein_coding	Glyco_hydro_17	glucan endo-1%2C3-beta-glucosidase
7490646	13.5	167	207.75	111.25	106.25	0.368657	4.20699	5.60827	2.98285	2.81254	3.51749	1.12e-14	1.72e-12	3.92414	2.59e-11	2.81e-09	3.0128	3.49e-11	5.24e-09	2.93321	1.64e-08	1.54e-06	LOC7490646	protein_coding	-	uncharacterized LOC7490646%2C transcript variant X2
112328944	19.75	104	128	173	175.5	1.70703	8.28195	10.9287	14.4189	14.9424	2.28559	4.75e-05	0.000554575	2.67659	1.38e-07	4.8e-06	3.07573	6.18e-07	3.1e-05	3.13077	5.95e-06	0.000229678	LOC112328944	protein_coding	GST_N	probable glutathione S-transferase
7475011	46.5	178	153.5	118.5	102	3.88248	13.7773	13.0596	9.62809	8.43147	1.83165	8.62e-08	2.62e-06	1.74437	5.27e-07	1.49e-05	1.30479	1.01e-06	4.78e-05	1.11932	0.00536184	0.0466146	LOC7475011	protein_coding	-	PHD finger-like domain-containing protein 5B
7490334	29.5	141.5	199.25	131.5	94.5	0.61266	2.75221	4.09955	2.66925	1.93148	2.1668	2.1e-07	5.63e-06	2.73725	6.69e-09	3.6e-07	2.11133	1.87e-12	3.81e-10	1.65444	0.00476936	0.043083	LOC7490334	protein_coding	Aa_trans	auxin transporter-like protein 2%2C transcript variant X1
7469677	41.5	148.75	154	99	151.75	1.22868	4.22789	4.47858	2.89695	4.40024	1.78405	3.09e-13	3.62e-11	1.86305	6.52e-06	0.00012279	1.23075	0.00135856	0.0158623	1.83897	8.09e-06	0.000293004	LOC7469677	protein_coding	-	glutamyl-tRNA reductase 2
18109727	13.75	165	250.75	90.5	69	0.551795	6.11633	10.0504	3.44404	2.74334	3.46956	3.7e-10	2.14e-08	4.18095	5.64e-07	1.58e-05	2.63532	1.97e-05	0.000581041	2.30962	0.000772141	0.0114623	LOC18109727	protein_coding	-	basic 7S globulin
7461210	10.5	72.25	178	138.5	186	1.10213	7.03668	19.1769	14.254	19.6527	2.67915	2.8e-05	0.000356032	4.11591	5.99e-13	1.1e-10	3.69475	5.52e-07	2.8e-05	4.16538	4.51e-05	0.00121331	LOC7461210	protein_coding	-	uncharacterized LOC7461210
7453880	19.5	247	128	61.5	127.5	1.04283	11.917	6.80202	3.20113	6.47474	3.51964	6.3e-10	3.4e-08	2.70444	8.5e-08	3.17e-06	1.61704	0.000978881	0.0125038	2.63864	6.09e-06	0.00023351	LOC7453880	protein_coding	Myb_DNA-binding	transcription factor MYB62
7463042	20.75	116	149.75	102	193.5	1.57706	8.08807	10.8852	7.54599	14.3831	2.3652	1.98e-07	5.35e-06	2.78569	3.01e-05	0.000430464	2.25612	4.59e-06	0.000174517	3.19073	1.45e-07	1.01e-05	LOC7463042	protein_coding	-	probable calcium-binding protein CML45
7455798	22.25	256	92.25	118.25	87.25	1.25294	13.0303	5.15198	6.49056	4.50111	3.38546	2.59e-08	9.23e-07	2.03984	5.62e-05	0.00070807	2.37285	2e-05	0.000586931	1.85354	0.00206321	0.0236489	LOC7455798	protein_coding	Abhydrolase_3	probable carboxylesterase 15
7453933	45	132	155	127.75	115	2.55837	7.06217	8.82828	7.11977	6.44588	1.46749	4.82e-06	8.2e-05	1.78204	2.33e-09	1.49e-07	1.46856	6.24e-05	0.00147304	1.33116	0.00283659	0.0296477	LOC7453933	protein_coding	-	uncharacterized LOC7453933
7462590	38.25	155.25	105	133.75	130.5	2.39768	9.53978	6.47144	8.25199	8.09873	1.9886	1.63e-18	4.27e-16	1.43264	2.45e-07	7.77e-06	1.77729	9.12e-07	4.36e-05	1.7561	1.17e-08	1.15e-06	LOC7462590	protein_coding	-	F-box protein SKIP2
7461212	31.5	212	105	96	116.5	1.27938	8.04868	4.32266	3.77099	4.57306	2.65387	3.99e-07	9.77e-06	1.7536	0.000838229	0.00602604	1.55336	0.000258077	0.00460483	1.84083	0.00150716	0.0188454	LOC7461212	protein_coding	Glyco_hydro_17	glucan endo-1%2C3-beta-glucosidase 7
18097057	31.25	153.5	152.5	116.25	98.75	0.901331	4.24855	4.48756	3.25967	2.80988	2.23453	2.24e-05	0.000295843	2.30931	3.07e-06	6.57e-05	1.8448	0.00171914	0.0186833	1.63755	0.00510158	0.0450459	LOC18097057	protein_coding	-	cellulose synthase-like protein G3
7479117	39.25	139.75	130	117.75	122.25	2.30366	7.66563	7.57205	6.70576	7.02852	1.74206	2.73e-09	1.25e-07	1.71386	0.00100512	0.00692449	1.53835	1.58e-06	7.13e-05	1.61313	5.97e-07	3.33e-05	LOC7479117	protein_coding	-	uncharacterized LOC7479117
7477386	38	128.25	105.5	102.25	173	2.30457	7.71551	6.35543	6.0867	10.3756	1.73691	5.56e-11	3.92e-09	1.46086	1.1e-07	3.97e-06	1.39244	1.5e-05	0.0004671	2.16897	1.94e-18	1.48e-15	LOC7477386	protein_coding	AP2	ethylene-responsive transcription factor 4
7469525	38.25	138	147	93.25	129.75	3.00496	10.2666	11.4471	7.08813	10.147	1.77767	2.33e-12	2.21e-10	1.92691	5.57e-06	0.000108167	1.23264	0.000593076	0.00859216	1.75577	1.09e-08	1.09e-06	LOC7469525	protein_coding	Myb_DNA-binding	transcription factor SRM1
7457359	48.25	103	132.75	106.75	151.25	2.41891	4.94681	6.59697	5.14614	7.4695	1.03735	0.000822901	0.00557587	1.44519	0.0055963	0.0258699	1.08588	0.00169271	0.0185143	1.63158	6.27e-08	4.85e-06	LOC7457359	protein_coding	WRKY	WRKY transcription factor 22
7495485	41	169.75	129.5	106.25	89	0.744402	2.86082	2.36482	1.90345	1.54675	1.94869	1.2e-06	2.52e-05	1.66446	8e-06	0.00014462	1.34954	0.00050712	0.00766664	1.06165	0.00112954	0.0151213	LOC7495485	protein_coding	PPR	pentatricopeptide repeat-containing protein At5g66500%2C mitochondrial
7478288	9.25	78.75	93	95.5	254	0.145814	1.11066	1.40658	1.386	3.8232	2.93821	0.000319414	0.00259828	3.27134	7.38e-05	0.000881319	3.2459	2.39e-05	0.000686468	4.70991	0.00102762	0.0141461	LOC7478288	pseudogene	ABC2_membrane	-
novel.32	34.75	142.75	71.25	129	151.5	1.88175	7.75786	3.89738	6.73444	8.19384	2.04172	4e-09	1.75e-07	1.04531	0.00947662	0.0386305	1.83563	8.04e-06	0.000276667	2.12252	2.18e-18	1.62e-15	-	-	-	-
7485124	37	112.5	88.75	123.5	166.5	4.01359	12.3711	9.52026	13.3199	18.1304	1.6182	0.000127146	0.00124499	1.24232	0.00334271	0.0173619	1.72187	0.000452704	0.00705103	2.16909	1.91e-06	8.95e-05	LOC7485124	protein_coding	-	classical arabinogalactan protein 9
18109209	19.5	91	58.25	67	290.75	0.852893	3.64508	2.51379	2.8353	12.1607	2.10201	5.46e-05	0.000622826	1.55694	0.00498261	0.0236673	1.72873	0.000294217	0.00508225	3.83182	5.32e-10	7.32e-08	LOC18109209	protein_coding	AAA	AAA-ATPase ASD%2C mitochondrial
7469669	17.5	199	145.25	81	83.25	0.363792	3.75944	3.00689	1.63098	1.71312	3.37482	3.38e-11	2.49e-09	3.04609	3.9e-12	5.63e-10	2.16284	1.42e-07	8.5e-06	2.23917	2.05e-05	0.000626478	LOC7469669	protein_coding	LRRNT_2	receptor-like protein kinase HAIKU2
112323256	34.5	92	185.5	93.5	119.5	0.78635	1.97397	4.24647	2.06145	2.71255	1.33394	3.45e-06	6.21e-05	2.4283	2.71e-12	4.03e-10	1.38459	6.25e-06	0.00022345	1.78642	8.89e-05	0.0021004	LOC112323256	protein_coding	Hydrolase	haloacid dehalogenase-like hydrolase domain-containing protein 3%2C transcript variant X1
18106632	25	74.75	219	126.75	79	1.41958	3.96371	12.0112	6.85573	4.38873	1.48741	0.000889441	0.00592202	3.0786	0.000172247	0.00173045	2.26871	3.51e-08	2.49e-06	1.63229	2.74e-05	0.000807017	LOC18106632	protein_coding	Myb_DNA-binding	transcription factor MYB20
7481614	41	94	139	138	111.75	2.6445	5.74438	8.92695	8.70125	7.11423	1.1247	4.07e-05	0.000487352	1.75128	1.05e-06	2.7e-05	1.71187	1.65e-06	7.39e-05	1.42666	0.00176156	0.0210552	LOC7481614	pseudogene	-	-
7470403	13.25	120.25	184.5	133.75	69.5	0.349758	3.00866	5.03007	3.487	1.81851	3.09911	7.09e-10	3.78e-08	3.83454	8.7e-13	1.54e-10	3.30387	8.38e-11	1.13e-08	2.37029	0.00121208	0.0159911	LOC7470403	protein_coding	Pkinase	probable serine/threonine-protein kinase PBL2
18099178	5.75	100	330.5	42	41.5	0.196875	3.10397	11.6036	1.39348	1.38231	3.9772	6.93e-06	0.000111135	5.87632	2.05e-06	4.73e-05	2.81258	4.16e-08	2.88e-06	2.81235	0.00131126	0.0169664	LOC18099178	protein_coding	-	protein NUCLEAR FUSION DEFECTIVE 4
7458547	8.25	138.75	204.5	112.75	55.5	0.872746	13.5675	22.2059	11.7655	5.81697	3.96504	7.7e-05	0.000827611	4.66355	8.97e-08	3.33e-06	3.74542	6.03e-10	6.66e-08	2.73573	0.000215768	0.00428198	LOC7458547	protein_coding	-	major allergen Pru ar 1
7465478	29.75	120.25	94.5	90.5	184.25	1.6885	6.39847	5.19971	5.0467	9.91205	1.92792	5.67e-06	9.33e-05	1.62141	0.00281084	0.0152957	1.57557	0.000262277	0.00466756	2.55536	6.6e-08	5.07e-06	LOC7465478	protein_coding	AOX	ubiquinol oxidase 2%2C mitochondrial
7497320	11.5	85.5	204.25	92	123.25	0.772985	5.35202	13.4053	6.04442	8.238	2.7947	9.57e-08	2.86e-06	4.1131	4.82e-07	1.38e-05	2.9598	3.78e-08	2.66e-06	3.41354	1.05e-07	7.64e-06	LOC7497320	protein_coding	-	uncharacterized LOC7497320
18094584	12	170.5	145.5	83.25	103.5	0.771565	10.035	9.26787	5.20354	6.42715	3.71076	1.16e-10	7.58e-09	3.58675	2.22e-06	5.06e-05	2.75659	3.18e-05	0.000860927	3.06959	2.55e-10	3.9e-08	LOC18094584	protein_coding	AP2	ethylene-responsive transcription factor 2
18095877	43.5	100.75	137.25	105.5	117.25	1.62888	3.64086	5.18978	3.84363	4.39684	1.16056	0.00103301	0.00667671	1.66706	2.67e-06	5.87e-05	1.2312	0.00283259	0.0266309	1.43292	0.00518356	0.0455559	LOC18095877	protein_coding	Pkinase_Tyr	calcium/calmodulin-regulated receptor-like kinase 1%2C transcript variant X2
18096929	36.75	166	100.5	93.5	103.25	0.866497	3.56234	2.2859	2.14464	2.2906	2.04578	2.04e-05	0.000274416	1.40192	0.000807759	0.00586937	1.30494	0.000725988	0.0100097	1.41047	0.00225488	0.0252111	LOC18096929	protein_coding	-	uncharacterized LOC18096929
7469647	22	73	73	126.25	198	3.37128	10.9592	11.1253	18.8847	29.8678	1.69915	1.68e-06	3.38e-05	1.71992	8.04e-07	2.15e-05	2.48043	6.04e-09	5.22e-07	3.14495	6.58e-06	0.000249651	LOC7469647	protein_coding	-	phytosulfokines
7495162	11.75	85	153	120.5	119.75	0.464351	3.08913	6.3269	4.68805	4.71935	2.73673	3.84e-06	6.81e-05	3.75954	1.31e-12	2.12e-10	3.32851	6.08e-10	6.69e-08	3.3441	1.01e-05	0.000352612	LOC7495162	protein_coding	UDPGT	7-deoxyloganetin glucosyltransferase
18095552	30.75	174.75	62	82.5	138.75	1.89598	10.8554	3.85208	5.05333	8.67591	2.51191	6.96e-13	7.42e-11	1.01635	0.000785404	0.00573333	1.40388	0.000104718	0.00228196	2.19107	2.07e-09	2.53e-07	LOC18095552	protein_coding	AP2	ethylene-responsive transcription factor 4
7465262	20.5	107	138.25	118.25	100.75	0.896934	4.32924	6.07506	5.08432	4.29138	2.27277	5.51e-06	9.16e-05	2.75415	3.09e-11	3.3e-09	2.49365	1.67e-10	2.17e-08	2.25778	0.00052495	0.00859285	LOC7465262	protein_coding	ADH_N	8-hydroxygeraniol dehydrogenase
7453720	40.75	105.25	81.25	109	146.75	1.79017	4.42423	3.65742	4.68049	6.36026	1.30843	9.9e-08	2.95e-06	1.02342	0.00548136	0.0255004	1.37898	1.65e-06	7.39e-05	1.82828	0.00234011	0.0258856	LOC7453720	protein_coding	UDPGT	anthocyanidin 3-O-glucosyltransferase 2
18106398	28.25	69	169.5	119.25	88.75	6.64931	15.0917	39.3106	27.349	20.5728	1.19324	0.000801538	0.00546397	2.56198	1.89e-08	8.93e-07	2.03682	1.14e-07	7.05e-06	1.63174	0.00258225	0.0277853	LOC18106398	protein_coding	-	uncharacterized LOC18106398
7489074	8.25	197	58.5	32.75	169.75	0.486559	11.0458	3.58211	1.89788	10.0531	4.49734	2.31e-17	5.12e-15	2.86768	9.76e-07	2.53e-05	1.95199	0.00262444	0.0252762	4.36557	9.44e-07	4.84e-05	LOC7489074	protein_coding	2OG-FeII_Oxy	protein DMR6-LIKE OXYGENASE 2
7454341	22.5	219	75.5	71	75.75	1.39724	12.6751	4.78036	4.32526	4.42273	3.18775	1.05e-13	1.37e-11	1.77189	0.000150918	0.00155747	1.63045	0.00181334	0.0194127	1.67318	0.00055874	0.00903591	LOC7454341	protein_coding	AP2	ethylene-responsive transcription factor 1B
18100033	21.5	68	128	100.5	145.75	1.52631	4.53557	8.73776	6.91871	10.0297	1.58127	6.88e-06	0.000110408	2.5157	0.000944796	0.00660694	2.17735	1.25e-07	7.58e-06	2.71985	4.88e-10	6.82e-08	LOC18100033	protein_coding	-	calcium-binding protein CML42
18104237	33.5	95.5	167.75	87.25	78.75	1.79191	4.94864	8.96506	4.56171	4.21638	1.46251	1.69e-06	3.39e-05	2.31768	9.3e-07	2.44e-05	1.33878	0.000112913	0.00242749	1.23164	0.00440626	0.0407107	LOC18104237	protein_coding	-	tyrosine-protein phosphatase DSP3%2C transcript variant X2
18103538	188.25	75.75	52.25	68.25	75.5	3.48593	1.29621	0.975214	1.22741	1.35247	-1.42176	0.00307497	0.0156914	-1.8441	0.000379394	0.00321376	-1.5158	0.000507536	0.0076689	-1.36697	0.000808504	0.011871	LOC18103538	protein_coding	NB-ARC	disease resistance protein RPM1%2C transcript variant X2
18098426	10.25	78.75	58.5	51.5	260.75	0.662282	4.6649	3.85822	3.22636	16.4443	2.81559	1.28e-05	0.000185663	2.53408	0.000131048	0.00139498	2.27629	2.43e-05	0.000695518	4.62616	0.000816808	0.0119618	LOC18098426	protein_coding	adh_short	(+)-neomenthol dehydrogenase
7482313	20.25	107.25	135	100.75	95.25	0.876309	4.38348	5.63138	4.26562	4.11262	2.32403	1.04e-06	2.24e-05	2.68174	4.16e-05	0.000559023	2.27564	3.79e-05	0.000983528	2.22973	0.000454909	0.00764139	LOC7482313	protein_coding	-	acyl-CoA--sterol O-acyltransferase 1
7496427	190.5	70.5	75	63.25	46	8.10501	2.7906	3.14913	2.53099	1.8694	-1.53137	0.000810758	0.0055107	-1.36709	0.00423201	0.0208593	-1.6825	4.86e-05	0.00120196	-2.11117	6.92e-06	0.000259158	LOC7496427	protein_coding	RRM_1	RNA-binding protein 24-B%2C transcript variant X2
18094629	3	24.75	267	114.5	34	0.295878	2.23534	27.9208	11.5133	3.49795	2.92428	0.000361767	0.00288164	6.55284	1.3e-11	1.55e-09	5.28023	6.55e-09	5.6e-07	3.56315	0.000236047	0.00461305	LOC18094629	protein_coding	-	14 kDa proline-rich protein DC2.15
7486665	31	85.5	139.5	98.75	85.25	1.02215	2.68062	4.46936	3.18514	2.79255	1.39596	4.29e-07	1.04e-05	2.12741	4.62e-07	1.34e-05	1.63361	4.9e-05	0.00120937	1.4502	0.00398644	0.0379035	LOC7486665	protein_coding	-	aspartic proteinase-like protein 2
7482164	13	105	154.5	97.25	70	0.306672	2.28706	3.6917	2.24166	1.62342	2.89554	4.95e-05	0.000574166	3.58315	1.32e-06	3.27e-05	2.85405	9.29e-17	5.63e-14	2.40163	0.000170857	0.00354008	LOC7482164	protein_coding	PP2C	probable protein phosphatase 2C 75%2C transcript variant X2
7491720	26.25	130.75	64.75	76.5	140.25	0.881429	4.23291	2.18948	2.54907	4.63026	2.26212	5.14e-20	1.6e-17	1.30728	1.11e-05	0.000188831	1.52284	0.000139658	0.00285353	2.39252	4.98e-13	1.45e-10	LOC7491720	protein_coding	-	glutaredoxin-C9
7485706	16.5	102.75	100.75	124	90.25	1.63697	9.62362	9.52314	11.8259	8.67276	2.54879	0.00106921	0.00685501	2.53545	0.0005201	0.00413793	2.83523	5.07e-06	0.000187941	2.3965	0.00586315	0.0495751	LOC7485706	protein_coding	-	metallothionein-like protein type 2
7491758	19.75	93	102.5	94.25	124.25	1.13897	5.21125	5.97165	5.44516	7.16971	2.19108	0.000261918	0.00222978	2.38411	6.14e-05	0.000758836	2.2464	0.0002166	0.00402616	2.65112	0.000258793	0.00498508	LOC7491758	protein_coding	-	calmodulin-like protein 3
7454931	16.5	83.25	164.75	87	82	0.745056	3.51876	7.20243	3.828	3.6617	2.24437	3.9e-06	6.89e-05	3.271	1.32e-06	3.26e-05	2.356	1.78e-07	1.04e-05	2.29709	0.00164916	0.0201482	LOC7454931	protein_coding	Rhomboid	RHOMBOID-like protein 1
7486337	30.5	93.75	115	82.5	111	1.46851	4.40588	5.48941	3.89702	5.3719	1.58182	2.21e-06	4.27e-05	1.89969	1.04e-08	5.33e-07	1.39909	5.07e-05	0.00124622	1.86895	0.000118762	0.00263065	LOC7486337	protein_coding	SKI	shikimate kinase 1%2C chloroplastic%2C transcript variant X2
18097988	17.5	91.25	152	73.5	95.75	1.67528	8.37151	14.1564	6.86449	9.16618	2.31954	4.64e-05	0.000544698	3.07568	6.75e-06	0.000126512	2.02675	0.00129025	0.0152735	2.45215	0.0026075	0.0279893	LOC18097988	protein_coding	-	putative phytosulfokines 6%2C transcript variant X2
7471178	25.25	115.5	80.5	89.75	118.25	1.19214	5.09041	3.83887	4.12799	5.5079	2.09855	6.15e-10	3.35e-08	1.68179	4.25e-05	0.000568222	1.78599	5.66e-06	0.000205857	2.20753	1.21e-07	8.61e-06	LOC7471178	protein_coding	Pkinase	serine/threonine-protein kinase OXI1
18100303	5	225.75	30.75	81.75	80.25	0.387746	18.5591	2.30491	6.33272	6.66797	5.57094	3.03e-19	8.78e-17	2.56704	9.01e-05	0.00103444	4.01881	1.22e-07	7.49e-06	4.09319	3.84e-09	4.4e-07	LOC18100303	protein_coding	AP2	ethylene-responsive transcription factor ERF017
18108374	6.75	44	181.5	71	113.25	0.311386	1.82988	8.23931	3.11973	4.94105	2.55784	0.00280283	0.0145781	4.72292	1.52e-06	3.7e-05	3.3207	9.1e-10	9.54e-08	3.98989	2.36e-10	3.65e-08	LOC18108374	pseudogene	-	-
7478699	19.5	93.25	144.5	60.25	97.75	0.852303	3.70666	6.20295	2.59156	4.16436	2.12583	0.000237961	0.00206736	2.86198	3.92e-07	1.16e-05	1.59584	2.62e-06	0.000110069	2.29208	0.00016997	0.00352688	LOC7478699	protein_coding	2OG-FeII_Oxy	protein SRG1%2C transcript variant X1
7488622	28.25	67.25	115.5	82.25	115	1.93025	4.22517	7.6648	5.40274	7.67249	1.14067	0.0116511	0.043714	1.98923	0.000306939	0.00272212	1.48333	0.000269182	0.00475813	1.99451	0.00109421	0.0147673	LOC7488622	protein_coding	-	vesicle-associated membrane protein 722
7478287	9	63.25	61.5	91.5	182.25	0.14506	0.90652	0.970009	1.36156	2.81727	2.65419	0.0016096	0.00948325	2.74265	0.00118669	0.0079032	3.2301	2.4e-05	0.000686674	4.27986	0.0018949	0.0221795	LOC7478287	protein_coding	ABC_tran	pleiotropic drug resistance protein 1%2C transcript variant X1
112326567	8.75	68	123.5	145.75	58.25	0.535503	3.90166	7.91553	8.83924	3.59635	2.86721	8.34e-07	1.85e-05	3.87468	2.71e-12	4.03e-10	4.03854	1.21e-09	1.23e-07	2.74571	0.000321599	0.00585139	LOC112326567	protein_coding	-	extensin-2
7474961	6.5	57.25	118.75	83.25	129.5	0.433939	3.43313	7.95265	5.36908	8.48423	2.99236	0.00150588	0.00901272	4.19497	1.77e-05	0.000276838	3.62975	4.31e-07	2.25e-05	4.29509	1.22e-05	0.0004132	LOC7474961	pseudogene	-	-
112323246	21.75	83	129.75	90.5	68.25	1.23141	4.38861	7.21973	4.9371	3.81628	1.83789	6.65e-05	0.000737245	2.54825	1.91e-05	0.000295863	1.99792	0.000353727	0.00586764	1.62968	0.0041882	0.0393053	LOC112323246	protein_coding	-	uncharacterized LOC112323246
7495645	25.25	103.25	79.25	67	118.25	1.0673	4.02018	3.38563	2.77074	4.69225	1.91978	2.6e-05	0.000335249	1.66071	3.11e-05	0.000441104	1.3708	2.42e-05	0.000692487	2.14214	2.09e-06	9.64e-05	LOC7495645	protein_coding	UDPGT	7-deoxyloganetin glucosyltransferase%2C transcript variant X2
7479123	14	95.5	110	81.25	86.5	0.959237	6.38434	7.5562	5.45636	5.91839	2.73192	5.56e-13	6.06e-11	2.9721	3.65e-06	7.57e-05	2.50182	2.9e-05	0.000798707	2.62182	5.84e-07	3.28e-05	LOC7479123	protein_coding	-	probable calcium-binding protein CML31
7483503	5.75	40.5	165.5	37.25	136	0.23933	1.51382	6.63474	1.48773	5.53986	2.66548	0.00422377	0.019886	4.79211	3.66e-06	7.58e-05	2.64117	2.11e-08	1.6e-06	4.53496	1.09e-05	0.000374019	LOC7483503	protein_coding	-	probable inactive poly [ADP-ribose] polymerase SRO5
7468341	21.5	78.25	87	87	108.25	1.11185	3.82811	4.22754	4.41015	5.382	1.78107	0.000314793	0.00256843	1.92534	0.00319694	0.0167921	1.9729	1.91e-06	8.37e-05	2.26854	0.000923856	0.0131739	LOC7468341	protein_coding	-	beta-carotene hydroxylase 2%2C chloroplastic%2C transcript variant X2
7491769	13.25	66	130.5	104.25	66.5	1.13216	5.27445	11.2499	8.75047	5.65942	2.22424	2.42e-07	6.35e-06	3.30618	1.46e-15	6.29e-13	2.94159	2.02e-10	2.59e-08	2.32028	0.000238724	0.00465569	LOC7491769	protein_coding	GSHPx	probable glutathione peroxidase 2
7462640	17.75	111.25	92.75	77.5	76.75	1.87115	11.0876	9.6389	7.84741	8.03719	2.56233	4e-05	0.000479412	2.35902	1.98e-05	0.000305736	2.05497	0.000128452	0.00266423	2.09768	0.00161445	0.0198345	LOC7462640	protein_coding	-	non-specific lipid-transfer protein 4
7471971	24	131.75	85.5	68.75	62.5	1.42864	7.39289	5.17257	4.00737	3.65039	2.38012	2.17e-13	2.68e-11	1.85263	3.08e-09	1.88e-07	1.48517	6.46e-05	0.00151267	1.35983	0.000141173	0.00302268	LOC7471971	protein_coding	AP2	ethylene-responsive transcription factor 1B
7454830	25	68.75	106.75	72.5	96.75	1.39786	3.71316	6.0892	3.98921	5.45664	1.40622	0.00504912	0.0227809	2.11562	0.000122403	0.00132429	1.50146	0.00343656	0.0305494	1.96027	0.00192973	0.022514	LOC7454830	protein_coding	GATase	gamma-glutamyl peptidase 5
7455184	142.5	49.25	45.75	66.5	58.75	5.81934	1.85762	1.86589	2.63606	2.28432	-1.63591	2.62e-05	0.00033745	-1.64476	5.97e-06	0.000113978	-1.14875	0.000593627	0.00859582	-1.34044	0.000103735	0.00236845	LOC7455184	protein_coding	-	RING-H2 finger protein ATL52
18098955	4.5	20.5	94.25	139	103.25	0.298159	1.23809	5.9152	8.76024	6.71904	2.07212	0.00872481	0.0348513	4.31713	9.48e-10	6.82e-08	4.88246	4e-12	7.63e-10	4.49959	3.42e-06	0.000146245	LOC18098955	protein_coding	-	uncharacterized LOC18098955
7470596	6.25	49.75	108	81.25	114.5	0.623918	4.43794	10.4997	7.81878	11.2253	2.84158	0.000695616	0.00489469	4.07566	2.99e-09	1.84e-07	3.65069	6.84e-08	4.47e-06	4.17487	9.67e-07	4.93e-05	LOC7470596	lncRNA	-	uncharacterized LOC7470596
7467346	26.75	73.25	101.75	81.75	72	0.967555	2.48368	3.53449	2.88535	2.54942	1.36677	0.00176676	0.0101974	1.86748	0.00395832	0.0198307	1.57116	0.000528599	0.00790842	1.40237	2.23e-07	1.45e-05	LOC7467346	protein_coding	Lipase_3	phospholipase A1-Igamma1%2C chloroplastic
7476349	4.25	76.75	164	31.75	72.25	0.126923	2.05894	5.01656	0.925242	2.10544	4.01907	2.39e-05	0.000311342	5.2993	9.62e-12	1.2e-09	2.86136	4e-05	0.00102724	4.05143	1.63e-05	0.000522519	LOC7476349	protein_coding	TPP_enzyme_N	pyruvate decarboxylase 1
112325262	5.5	47	136	56.75	102.5	0.241326	1.87426	6.05566	2.38508	4.26012	2.96006	0.00108548	0.00693734	4.64609	6.78e-06	0.000126872	3.30182	8.09e-08	5.17e-06	4.14579	9.55e-12	2.04e-09	LOC112325262	protein_coding	-	basic 7S globulin 2-like
7462343	31.75	78.75	82.75	77.25	77	0.808502	1.89623	2.10551	1.92698	1.95025	1.23126	0.00646532	0.0276485	1.37688	0.00071608	0.00532842	1.24449	0.0035136	0.0309352	1.27006	0.00468948	0.0425658	LOC7462343	protein_coding	-	ultraviolet-B receptor UVR8%2C transcript variant X4
7458216	26.5	76.5	83	66.25	95.25	0.628205	1.71762	1.96921	1.56462	2.2308	1.45352	0.000512687	0.00382953	1.64274	0.000146216	0.00152055	1.30645	0.00498184	0.039705	1.82449	0.000413747	0.00708922	LOC7458216	protein_coding	Na_H_Exchanger	cation/H(+) antiporter 18%2C transcript variant X1
18109700	127.25	58	47.25	63.75	47.5	5.199	2.18994	1.88683	2.55312	1.88055	-1.23415	0.000107649	0.00108518	-1.45708	8.69e-07	2.3e-05	-1.03345	0.000222865	0.00411758	-1.46179	0.000223422	0.00440907	LOC18109700	protein_coding	BTB	BTB/POZ and TAZ domain-containing protein 1%2C transcript variant X1
18106590	11.25	41.25	154.75	60.75	75.75	0.304665	1.02436	4.17875	1.56756	2.05803	1.75856	0.00801673	0.0326638	3.77465	1.05e-05	0.000180284	2.36203	4.64e-05	0.00115756	2.759	0.000145225	0.00309536	LOC18106590	protein_coding	Ion_trans	potassium channel SKOR%2C transcript variant X1
18109756	5.75	40.5	155.5	61.75	79.75	0.198306	1.25666	5.36911	2.03988	2.54481	2.67001	0.0119829	0.0447163	4.75885	1.38e-05	0.000226731	3.36501	8.54e-06	0.000291461	3.69277	6.31e-06	0.000240362	LOC18109756	protein_coding	-	basic 7S globulin 2%2C transcript variant X2
7468078	24.5	53	68.25	68.5	125.25	1.00005	2.02826	2.73334	2.70341	5.0259	1.02918	0.00302293	0.0154871	1.45227	8.03e-06	0.000145038	1.42932	1.75e-07	1.03e-05	2.33232	1.84e-09	2.29e-07	LOC7468078	protein_coding	Aminotran_3	alanine--glyoxylate aminotransferase 2 homolog 2%2C mitochondrial%2C transcript variant X1
7471654	10.25	137.75	52.25	67.5	70.25	0.402248	5.5482	1.97248	2.66729	2.80968	3.77559	4.66e-10	2.6e-08	2.28843	0.00129128	0.00843174	2.71371	0.000235511	0.00431645	2.79264	0.000105378	0.00239434	LOC7471654	protein_coding	Lipase_3	phospholipase A1-Ibeta2%2C chloroplastic
7475586	14.75	65.75	124.75	66	66	1.55455	6.43096	12.9033	6.82728	6.92257	2.05357	0.000223556	0.0019657	3.04959	1.43e-05	0.000231941	2.12852	2.59e-05	0.000731154	2.15403	1.97e-05	0.000608226	LOC7475586	protein_coding	-	VQ motif-containing protein 8%2C chloroplastic
7492280	10	137	22.5	71.75	95.75	0.584521	8.1738	1.29102	4.07523	5.61119	3.80123	4.99e-18	1.21e-15	1.146	0.0126948	0.0479681	2.79628	3.44e-06	0.000140435	3.25944	2.93e-20	3.09e-17	LOC7492280	protein_coding	AP2	ethylene-responsive transcription factor ERF017
7492254	8.75	74.25	86.25	80	87.5	0.472868	3.74642	4.65449	4.26842	4.68177	2.98686	3.21e-05	0.000399925	3.29309	2.26e-07	7.22e-06	3.16569	8.16e-06	0.000280325	3.30733	3.84e-05	0.00106147	LOC7492254	protein_coding	-	uncharacterized LOC7492254
7483269	14	86.75	60.5	58.75	116.75	0.832484	5.01588	3.62502	3.52053	6.95374	2.58654	7.67e-07	1.72e-05	2.11836	0.00232316	0.013275	2.06858	0.00020372	0.00382123	3.06035	1.64e-05	0.000523705	LOC7483269	protein_coding	-	peroxidase A2
7460798	32.5	74	65	93	71.25	1.79137	3.88046	3.60917	4.9158	3.89903	1.12094	0.000269083	0.00227773	1.00747	0.0013297	0.00861751	1.45398	4.08e-06	0.000159427	1.12663	0.00120432	0.0159111	LOC7460798	protein_coding	Homeobox	homeobox-leucine zipper protein ATHB-52
7463210	10.25	77.5	78.5	60.25	105	0.463371	3.28077	3.4424	2.64923	4.76218	2.81853	5.37e-06	8.98e-05	2.8863	1.03e-05	0.000178755	2.49898	1.53e-06	6.92e-05	3.3534	0.000395942	0.00684231	LOC7463210	protein_coding	-	probable trehalose-phosphate phosphatase J%2C transcript variant X3
7471680	0	15	63.25	79.5	172.25	0	0.554679	2.42869	3.01571	6.9376	6.21547	0.00107639	0.00688852	8.33638	7.96e-07	2.13e-05	8.64642	5.2e-11	7.45e-09	9.85127	8.64e-06	0.00030828	LOC7471680	protein_coding	BBE	berberine bridge enzyme-like 18
18103056	23.5	86.25	89.25	63.5	66.25	0.700524	2.4286	2.63496	1.84541	1.92922	1.79518	1.07e-05	0.000160674	1.90847	6.06e-08	2.4e-06	1.38803	0.000220016	0.0040739	1.46117	0.00113543	0.0151729	LOC18103056	protein_coding	-	receptor like protein 4
7453730	13.25	57	128.75	60.25	65.25	0.855931	3.40671	8.0995	3.7152	4.14339	2.00357	2.61e-05	0.000335593	3.24156	7.75e-06	0.000141322	2.11733	9.61e-06	0.000321932	2.28045	0.000299977	0.00556931	LOC7453730	protein_coding	OTU	OTU domain-containing protein DDB_G0284757%2C transcript variant X5
18098181	10	72.5	77.75	62.25	101	0.262024	1.75015	1.95242	1.55692	2.47646	2.75044	1.75e-07	4.8e-06	2.89776	0.000206618	0.00199804	2.57059	2.89e-05	0.000796163	3.24621	2.59e-07	1.64e-05	LOC18098181	protein_coding	Pkinase_Tyr	probable L-type lectin-domain containing receptor kinase S.5
7463838	8.25	36.5	171.25	36.25	69.75	0.287601	1.23491	6.29576	1.26217	2.52566	2.09513	0.000163861	0.00152699	4.44269	1.88e-07	6.2e-06	2.11978	0.000904394	0.0117563	3.1314	0.00195235	0.0226543	LOC7463838	protein_coding	Amino_oxidase	polyamine oxidase 1%2C transcript variant X2
7480455	13.25	75.75	87	75	70.75	1.4154	7.60334	9.74296	7.89528	7.36136	2.42798	1.85e-07	5.03e-06	2.7726	1.55e-08	7.57e-07	2.47174	5.71e-06	0.000207654	2.37762	5.36e-10	7.34e-08	LOC7480455	protein_coding	-	dirigent protein 11
18097814	20.25	87.25	72.5	62.75	76.25	0.925198	3.79714	3.29147	2.77619	3.37021	2.04071	1.3e-09	6.46e-08	1.82834	0.000282526	0.00256652	1.58163	0.000827444	0.0110543	1.86862	0.000137417	0.00295572	LOC18097814	protein_coding	-	uncharacterized LOC18097814
7461781	135.5	38	31.75	57.25	51.25	3.07966	0.796286	0.752643	1.2405	1.09973	-1.94036	4.93e-05	0.000571642	-2.04246	0.00169352	0.0103755	-1.31549	9.35e-05	0.00207358	-1.47706	0.000295802	0.00551357	LOC7461781	protein_coding	-	uncharacterized LOC7461781%2C transcript variant X3
7488771	15.75	96	94.5	50.5	56.5	0.909608	5.12553	5.27211	2.92411	3.21344	2.4976	9.92e-08	2.95e-06	2.53316	8.35e-06	0.00014984	1.67446	0.00110899	0.0137763	1.82072	1.02e-05	0.000354706	LOC7488771	pseudogene	-	-
18110028	19.75	65.25	68.75	53.75	102	0.339974	1.02018	1.14451	0.880778	1.70242	1.59447	0.00915183	0.0362203	1.75162	0.00720686	0.0313319	1.37187	0.00319884	0.0291199	2.32489	0.00379829	0.0366581	LOC18110028	protein_coding	ABC_tran	ABC transporter B family member 11%2C transcript variant X1
18099865	155	21.5	37.5	66	26	6.35259	0.829337	1.57381	2.61476	1.01289	-2.92976	6.73e-07	1.55e-05	-2.0216	9.32e-05	0.00106124	-1.28797	0.00196274	0.0206744	-2.64056	5.59e-08	4.41e-06	LOC18099865	protein_coding	p450	3%2C9-dihydroxypterocarpan 6A-monooxygenase
18097238	20	96.75	54.75	71	63.5	1.5655	6.9265	4.31069	5.49813	4.83922	2.14847	0.000725847	0.00506592	1.45687	0.000430179	0.00355079	1.80606	0.000198646	0.00374311	1.63102	1.72e-05	0.000545054	LOC18097238	protein_coding	-	dirigent protein 22
18109431	19.25	60.25	112.75	66	47	2.52117	7.33609	14.5965	8.30403	6.07569	1.54961	0.00343648	0.0169349	2.53039	0.00284371	0.0154126	1.71717	8.71e-06	0.000296055	1.27286	0.000574805	0.00921648	LOC18109431	protein_coding	-	uncharacterized LOC18109431
18108801	12	47.25	51	89.75	104.25	1.03595	3.67935	4.40358	7.41204	8.75181	1.83785	0.00925092	0.0365258	2.08597	0.000408361	0.0034059	2.83798	2.69e-05	0.000752429	3.0796	1.51e-05	0.000492048	LOC18108801	protein_coding	GST_N	probable glutathione S-transferase
7458870	19.5	72.25	99	52.5	59.75	0.484072	1.68602	2.44305	1.24832	1.44695	1.80879	6.66e-06	0.000107389	2.33427	3.65e-07	1.09e-05	1.36492	0.00321668	0.029236	1.58579	0.00433541	0.0402584	LOC7458870	protein_coding	Pkinase	G-type lectin S-receptor-like serine/threonine-protein kinase At5g35370
7494702	6.5	48	114.75	45.5	85.25	0.222777	1.48696	3.80232	1.50086	2.88822	2.75012	0.000137556	0.00133038	4.09476	1.09e-07	3.94e-06	2.75409	2.31e-07	1.31e-05	3.70334	2.45e-06	0.000110331	LOC7494702	protein_coding	-	glycosyltransferase family 92 protein At1g27200
7457353	24.5	94.5	65.5	64.25	49.75	2.11031	7.80706	5.49091	5.36769	4.3428	1.88794	6.08e-11	4.24e-09	1.37996	0.000510923	0.00408092	1.33944	0.000163669	0.0032121	1.0353	0.00390368	0.0373304	LOC7457353	protein_coding	-	E3 ubiquitin-protein ligase RHA1B
18097001	6	41	111.25	64.25	75.75	0.51412	3.12081	9.33461	5.19275	6.36522	2.61264	0.00146786	0.00885055	4.18375	9.56e-07	2.49e-05	3.33997	1.43e-07	8.55e-06	3.63359	0.00151337	0.0188886	LOC18097001	protein_coding	-	uncharacterized LOC18097001
18097806	6.75	56.25	92.75	70.25	69.75	0.375353	2.97679	5.3492	3.93047	3.94363	2.98145	0.00181471	0.0104022	3.8194	2.1e-06	4.84e-05	3.37065	6.33e-05	0.00148973	3.38406	0.00219479	0.0246693	LOC18097806	protein_coding	Abhydrolase_3	probable carboxylesterase 12
7479851	18.5	73.5	85	67	48.5	0.61218	2.28856	2.69474	2.14367	1.59832	1.9032	9.98e-05	0.00102122	2.13735	2.81e-05	0.000407985	1.7984	6.08e-07	3.06e-05	1.38203	0.00141806	0.0180341	LOC7479851	protein_coding	-	probable pectate lyase 13
7487325	4	30.75	112.5	42	102.25	0.254849	1.79589	6.89184	2.60523	6.45757	2.82474	9.46e-05	0.000979999	4.75474	5.55e-05	0.000702235	3.34684	2.6e-09	2.38e-07	4.66205	5.49e-06	0.000215592	LOC7487325	protein_coding	-	trihelix transcription factor GT-3b%2C transcript variant X2
18109535	10.5	51.75	83	66	76.25	0.448465	2.05544	3.56077	2.77674	3.19034	2.20078	0.000686865	0.00485117	2.98288	1.83e-05	0.000285288	2.62037	6.84e-07	3.38e-05	2.82725	3.09e-05	0.000888933	LOC18109535	protein_coding	UDPGT	anthocyanidin 3-O-glucosyltransferase 6
18100581	6.5	72.25	53.5	46.25	108.5	0.351599	3.53778	2.68842	2.39613	5.69883	3.33476	5.17e-06	8.69e-05	2.93595	0.000288685	0.00260045	2.76645	1.22e-05	0.000395466	4.01668	6.34e-06	0.000241015	LOC18100581	protein_coding	-	class V chitinase
18094633	12.75	64.25	63.75	74.5	69	1.43306	6.59144	6.71935	8.03062	7.24502	2.21444	0.000729371	0.00508426	2.23257	0.00670796	0.0296576	2.48817	0.00138611	0.0160411	2.34578	0.000987638	0.0138044	LOC18094633	protein_coding	-	VQ motif-containing protein 22
7469864	14.75	47.25	100.5	47	74.25	0.594294	1.79022	4.07145	1.83941	3.00199	1.59643	0.000660433	0.00469724	2.77144	1.76e-05	0.000276109	1.62294	0.00152667	0.0171929	2.33628	0.000883358	0.0127121	LOC7469864	protein_coding	NAM	NAC domain-containing protein 87%2C transcript variant X1
7494125	19.25	93	82	43.25	44.5	1.21915	5.81934	5.2342	2.70887	2.78261	2.2493	1.44e-09	7.07e-08	2.09624	5.85e-08	2.34e-06	1.1396	0.00352759	0.0309873	1.18933	0.00028732	0.00538462	LOC7494125	protein_coding	-	basic endochitinase
7477978	7.25	97.5	62.25	54.25	60.25	0.447986	5.56238	3.81779	3.29758	3.71255	3.6393	2.21e-12	2.13e-10	3.09052	4.66e-13	8.94e-11	2.87578	3.24e-07	1.76e-05	3.05302	8.36e-06	0.000300307	LOC7477978	protein_coding	-	salicylic acid-binding protein 2
7468627	14.5	86.25	51	55.75	74	0.692802	3.98659	2.40926	2.6029	3.45272	2.52081	5.46e-12	4.68e-10	1.79442	0.000944845	0.00660694	1.8996	3.89e-05	0.00100483	2.31531	7.55e-05	0.00185209	LOC7468627	protein_coding	-	E3 ubiquitin-protein ligase RDUF1
18098799	9.25	52.25	94.75	54.75	66.25	0.196579	1.0266	1.95717	1.11628	1.39393	2.39037	0.000195053	0.00176166	3.31272	9.71e-08	3.57e-06	2.49956	2.26e-05	0.000652234	2.82275	6.98e-05	0.00173176	LOC18098799	protein_coding	NB-ARC	disease resistance protein RPM1%2C transcript variant X1
7479834	7	73.75	106	37	52.5	0.254393	2.50355	3.82893	1.34776	1.96295	3.29257	0.000326073	0.00264034	3.90022	5.01e-08	2.05e-06	2.38572	0.00122894	0.0147442	2.94262	0.00329951	0.0333258	LOC7479834	protein_coding	-	glucomannan 4-beta-mannosyltransferase 9
18109763	119.75	43.25	21.5	43.25	43.5	3.85852	1.28897	0.707284	1.31129	1.32057	-1.57596	0.00483202	0.0219903	-2.45843	2.22e-05	0.000335377	-1.56154	0.00202288	0.021161	-1.54403	0.00339901	0.0338821	LOC18109763	protein_coding	Pkinase_Tyr	cysteine-rich receptor-like protein kinase 10%2C transcript variant X1
7480363	13	48.5	82	61.75	65	0.378746	1.3343	2.38621	1.73904	1.8827	1.82049	6.12e-06	9.97e-05	2.65021	1.55e-06	3.74e-05	2.19098	2.1e-06	9.07e-05	2.31271	5.74e-06	0.000223565	LOC7480363	protein_coding	Pkinase	probable L-type lectin-domain containing receptor kinase S.5
7461958	16	104.5	52	44.75	44.5	0.57175	3.4461	1.84564	1.55867	1.56842	2.59741	1.41e-09	6.91e-08	1.69015	2.21e-07	7.09e-06	1.44031	1.2e-05	0.000390118	1.45901	2.69e-05	0.000795217	LOC7461958	protein_coding	-	RING-H2 finger protein ATL3
7496898	19.25	54.5	79	49.75	58	1.86714	4.89235	7.50501	4.67812	5.47609	1.40058	0.00365119	0.0177441	2.00658	0.00162744	0.0100625	1.32424	0.00700122	0.0498609	1.56053	0.00120106	0.0158771	LOC7496898	protein_coding	-	uncharacterized protein At1g76070
7468921	19.25	70	63.25	51.75	54	1.15078	4.08226	3.70499	3.04119	3.21221	1.82322	8.04e-05	0.000857614	1.68538	0.00128377	0.00839622	1.39003	0.00107871	0.0134627	1.48117	0.00474854	0.0429499	LOC7468921	protein_coding	-	alpha carbonic anhydrase 4
7457980	12.5	42.25	71	64	67.5	0.429945	1.35786	2.42414	2.10828	2.26193	1.66877	0.000173281	0.00159848	2.49294	9.48e-06	0.000166212	2.29012	3.9e-06	0.000154134	2.39739	0.000666764	0.0103272	LOC7457980	protein_coding	-	probable indole-3-acetic acid-amido synthetase GH3.6%2C transcript variant X1
7496514	6.25	92.5	64.5	49.75	42.5	0.563445	7.83923	5.74663	4.38309	3.71622	3.80019	2.12e-12	2.06e-10	3.3463	3.77e-06	7.77e-05	2.95328	1.31e-07	7.94e-06	2.72486	1.57e-05	0.000508192	LOC7496514	protein_coding	-	uncharacterized LOC7496514
7491292	16.75	64.25	64.5	66.25	43.75	1.7835	7.05538	7.00698	7.10237	4.80541	1.9776	0.000552646	0.00406943	1.96851	0.000605051	0.00466362	1.98315	0.000451262	0.00703237	1.42369	0.00573101	0.0487871	LOC7491292	protein_coding	-	uncharacterized protein At5g01610
7460011	14.75	33.75	57.25	78.5	69.25	0.909409	1.97681	3.49156	4.65938	4.25867	1.12808	0.00274639	0.0143769	1.93822	0.00078665	0.00573948	2.35381	2.84e-06	0.000118542	2.22786	0.00180399	0.0214348	LOC7460011	pseudogene	GST_C	-
7470192	11	66	64.75	51.5	57.5	0.237757	1.29631	1.35252	1.07894	1.18064	2.45503	0.00029554	0.00245335	2.50842	0.00025704	0.00237761	2.17997	0.000131325	0.0027121	2.31859	0.000214141	0.00426168	LOC7470192	protein_coding	Pkinase	G-type lectin S-receptor-like serine/threonine-protein kinase At5g24080%2C transcript variant X2
7461592	2	31	19.5	14.75	180.25	0.125796	1.82185	1.25894	0.921403	11.2763	3.8454	2.61e-06	4.91e-05	3.30177	8.87e-05	0.00102368	2.84794	0.00044092	0.00690854	6.46839	9.81e-15	3.69e-12	LOC7461592	protein_coding	-	probable xyloglucan endotransglucosylase/hydrolase protein 23
7490327	21.25	56	56	51.75	61.5	0.512257	1.28209	1.31839	1.22167	1.46845	1.33059	8.3e-06	0.000129611	1.36322	0.00748664	0.0322528	1.24643	0.000176387	0.00341291	1.52111	6.18e-06	0.000236474	LOC7490327	protein_coding	Pkinase	putative serine/threonine-protein kinase-like protein CCR3
7466741	9.5	51.75	71.25	34.5	79	0.270577	1.39529	2.00496	0.94894	2.25201	2.36577	1.35e-06	2.78e-05	2.88411	0.000275974	0.0025187	1.79833	0.0014617	0.0166367	3.05124	9.52e-05	0.00221874	LOC7466741	protein_coding	-	probable polygalacturonase
7487790	14.75	75.75	33.5	38.75	78.5	1.34961	6.55511	3.1293	3.51101	7.02635	2.28722	3.56e-13	4.06e-11	1.20328	0.00125829	0.00826953	1.37363	0.00479316	0.0386063	2.38343	2.9e-09	3.49e-07	LOC7487790	protein_coding	-	protein SENESCENCE-ASSOCIATED GENE 21%2C mitochondrial
7461800	8	56.5	88.5	41.5	43.75	0.538837	3.46751	5.71215	2.76037	2.89213	2.69316	0.00157446	0.0093345	3.4057	1.99e-05	0.000306999	2.35495	0.000506191	0.00766384	2.43073	0.0017709	0.0211333	LOC7461800	protein_coding	-	uncharacterized LOC7461800
7484015	9	69	36.25	68.25	47.75	1.01227	7.71883	4.03856	7.61341	5.54145	2.91892	7.56e-10	4e-08	1.98867	0.000288123	0.00259786	2.89768	5.53e-06	0.000202163	2.44061	9.83e-06	0.000345523	LOC7484015	protein_coding	-	uncharacterized LOC7484015
7480395	0	10.5	52.5	61	106	0	0.40951	2.12386	2.41309	4.45388	5.71126	0.000413534	0.00320398	8.07425	1.32e-05	0.000217551	8.25635	1.76e-09	1.71e-07	9.14325	2.27e-05	0.00068609	LOC7480395	protein_coding	BBE	berberine bridge enzyme-like 18
18111259	115.25	27.5	15.5	32.5	38.5	4.22469	0.9575	0.578827	1.16787	1.30018	-2.13647	6.88e-07	1.57e-05	-2.87683	2.09e-05	0.000319527	-1.86377	9.77e-05	0.00215575	-1.69236	0.00413687	0.0389332	LOC18111259	protein_coding	MatE	protein DETOXIFICATION 40%2C transcript variant X2
112328606	9.75	61.25	56	39.25	62.5	0.901017	5.21878	4.967	3.49205	5.61234	2.54308	5.88e-07	1.38e-05	2.46698	1.49e-06	3.64e-05	1.95034	3.15e-05	0.00085599	2.6441	0.000515799	0.00847353	LOC112328606	protein_coding	HMA	heavy metal-associated isoprenylated plant protein 26-like
7473144	5.25	73	74.75	50.25	24.5	0.25264	3.43562	3.57808	2.40744	1.18081	3.7538	1.36e-12	1.37e-10	3.813	1.74e-09	1.16e-07	3.23271	1.12e-09	1.15e-07	2.21498	0.00534009	0.0464685	LOC7473144	protein_coding	Glyco_transf_8	probable galacturonosyltransferase-like 1
7472626	15.75	39.25	62.5	42.75	61	0.523249	1.2148	2.02359	1.3719	2.00481	1.2226	0.00795307	0.0324864	1.9485	0.00128791	0.00841747	1.38372	0.000321615	0.00543502	1.93429	0.00488898	0.0438408	LOC7472626	protein_coding	-	putative lipase ROG1%2C transcript variant X1
18107219	7.5	52.75	68.75	41.5	44.5	0.564362	3.56425	5.02726	3.01009	3.22952	2.67108	0.00174381	0.0100979	3.15648	8.8e-05	0.00101776	2.4194	3.31e-05	0.000888894	2.52218	0.00371602	0.0360685	LOC18107219	protein_coding	WRKY	probable WRKY transcription factor 75
7496600	86	30	25.75	33	38.25	1.29195	0.424567	0.384545	0.484827	0.562403	-1.5946	3.25e-07	8.24e-06	-1.75056	8.44e-06	0.000151145	-1.42347	0.000188712	0.0036078	-1.19858	0.00510815	0.0450757	LOC7496600	protein_coding	NB-ARC	putative disease resistance RPP13-like protein 1%2C transcript variant X1
7460519	5.75	25.75	46.25	62	72	0.276626	1.14134	2.3628	2.92569	3.37567	2.05568	0.0131478	0.048077	3.08936	0.00109349	0.00740106	3.40328	9.6e-07	4.56e-05	3.61616	0.000370942	0.00649782	LOC7460519	protein_coding	Chal_sti_synt_C	chalcone synthase 1
7497095	4.25	88.5	31.25	38.25	47.5	0.298419	5.7988	2.29058	2.64811	3.30996	4.27701	1.72e-10	1.07e-08	2.92939	0.000220713	0.00210567	3.13726	1.68e-05	0.000512218	3.4671	3.01e-05	0.000872449	LOC7497095	protein_coding	-	endochitinase PR4
7488908	3.5	63.75	65	28.5	48.75	0.283617	4.71987	5.16642	2.19179	3.87829	4.06192	8.15e-09	3.23e-07	4.18483	2.63e-07	8.27e-06	2.94599	9.59e-06	0.000321367	3.7724	3.11e-05	0.000891352	LOC7488908	lncRNA	-	uncharacterized LOC7488908
7473265	3	86.5	61	20	37.75	0.0603547	1.60777	1.16202	0.389354	0.74665	4.7306	7.45e-10	3.95e-08	4.26111	5.65e-07	1.58e-05	2.67268	0.000389884	0.00631126	3.62113	0.000131819	0.00285928	LOC7473265	protein_coding	-	uncharacterized LOC7473265%2C transcript variant X3
112324441	0	9	33	54.25	111.25	0	1.38488	5.25749	8.52326	18.5264	5.47137	0.00395914	0.0189102	7.3868	0.000256798	0.00237729	8.08165	2.85e-08	2.09e-06	9.20331	2.59e-05	0.000766895	LOC112324441	lncRNA	-	uncharacterized LOC112324441
7472714	9.25	40.5	50.25	50.25	53.75	0.421745	1.66923	2.20775	2.21238	2.30982	1.9979	0.00291506	0.0150711	2.39212	0.00012082	0.00131166	2.39304	2.68e-05	0.000751358	2.46575	5.59e-06	0.000218559	LOC7472714	protein_coding	WRKY	probable WRKY transcription factor 41
7478098	4	31.5	84.75	36	45.25	0.150482	1.09464	3.23872	1.31142	1.70168	2.87175	9.13e-05	0.000953228	4.42249	3.71e-11	3.86e-09	3.11863	1e-06	4.74e-05	3.49747	4.98e-05	0.00131494	LOC7478098	protein_coding	-	AT-hook motif nuclear-localized protein 26
7497418	5	29.75	46.5	44	74.25	0.571528	3.28805	5.314	4.99847	8.43104	2.52482	2.93e-08	1.02e-06	3.214	2.27e-07	7.26e-06	3.12398	1.97e-05	0.000581041	3.88477	6.47e-08	4.99e-06	LOC7497418	protein_coding	-	calcium-binding protein PBP1
7471438	86.25	31.5	15.25	28.5	37	5.39461	1.90738	0.990526	1.68133	2.30204	-1.50191	1.26e-06	2.63e-05	-2.45741	3.99e-05	0.000542026	-1.67825	9.44e-07	4.49e-05	-1.2315	0.00181531	0.021513	LOC7471438	protein_coding	Epimerase	tetraketide alpha-pyrone reductase 1
18098175	71.75	30.5	29.25	34.25	31	2.37519	0.967482	0.981621	1.11449	1.00073	-1.29203	1.55e-06	3.15e-05	-1.28483	1.19e-05	0.000200101	-1.10352	0.000420863	0.00668927	-1.24355	0.000660674	0.0102723	LOC18098175	protein_coding	GRAS	scarecrow-like protein 3
7476272	7.75	54.5	40.25	39.5	54.5	0.913564	6.09816	4.79728	4.60509	6.28702	2.74242	9.34e-07	2.04e-05	2.38612	0.00388171	0.0195192	2.32763	0.000309263	0.0052757	2.78036	8.95e-05	0.00211327	LOC7476272	lncRNA	-	uncharacterized LOC7476272
18104858	8.25	40.25	75	35.25	37.25	0.309053	1.37185	2.68812	1.28202	1.38251	2.1615	0.0014628	0.00882564	3.12039	0.000328378	0.00286446	2.05037	0.000473123	0.00728251	2.16442	0.000539272	0.00877133	LOC18104858	protein_coding	SPRY	uncharacterized LOC18104858
7494104	6.75	29.75	74.75	40	44	0.291092	1.24849	3.32371	1.68366	1.86263	2.09824	0.000775946	0.00533418	3.50294	3.47e-11	3.65e-09	2.522	0.000246586	0.00444595	2.67069	0.00432078	0.0401754	LOC7494104	protein_coding	UDPGT	putative UDP-rhamnose:rhamnosyltransferase 1
7464740	11.25	58.75	46.75	34	43.75	0.453418	2.20351	1.8945	1.32142	1.7058	2.29055	2.52e-05	0.000326258	2.06197	0.0001215	0.00131753	1.54322	0.00569682	0.0433292	1.92103	0.00534704	0.0465146	LOC7464740	protein_coding	AP2	pathogenesis-related genes transcriptional activator PTI6
7471692	3.25	21.25	61	61.5	47	0.191581	1.13213	3.63695	3.5813	2.67936	2.5749	0.00464053	0.0213408	4.24361	1.93e-06	4.5e-05	4.22586	5.78e-06	0.000209241	3.80322	0.000758046	0.0113257	LOC7471692	protein_coding	Abhydrolase_3	probable carboxylesterase 8
18109685	5.5	24.75	77	41.75	44	0.112869	0.462473	1.51842	0.842278	0.889291	2.04521	0.0113228	0.0427741	3.74875	5.34e-07	1.5e-05	2.89491	1.69e-05	0.000513603	2.98048	0.000139082	0.00298698	LOC18109685	protein_coding	Pkinase	LEAF RUST 10 DISEASE-RESISTANCE LOCUS RECEPTOR-LIKE PROTEIN KINASE-like 1.3%2C transcript variant X2
18107847	69.5	26.25	29.5	30	34.75	1.29668	0.468084	0.562463	0.540543	0.645833	-1.46428	3.27e-06	5.93e-05	-1.21887	3.04e-05	0.00043379	-1.2674	6.85e-05	0.00158819	-1.0076	0.000285042	0.00535901	LOC18107847	protein_coding	DEAD	DExH-box ATP-dependent RNA helicase DExH10
7478502	4	23.5	66.75	30.25	65.25	0.250259	1.32114	4.10601	1.84631	3.91457	2.41243	0.00673026	0.0284978	4.0365	0.000161027	0.00164079	2.88232	0.000716677	0.00991447	3.97055	3.77e-05	0.0010469	LOC7478502	protein_coding	NAM	NAC domain-containing protein 90
18103834	0	12.5	22.75	48.25	105.5	0	0.493439	0.942013	2.029	4.54169	5.94294	0.00122158	0.00762862	6.86846	4.77e-05	0.000624559	7.97197	9.04e-09	7.45e-07	9.13719	1.32e-05	0.000438722	LOC18103834	protein_coding	-	uncharacterized LOC18103834
7492050	5.25	23.5	38	37.75	82	0.120978	0.496279	0.88405	0.844673	1.86745	2.04663	0.00190143	0.0107808	2.86189	3.76e-06	7.75e-05	2.79476	4.93e-08	3.34e-06	3.94464	9.02e-05	0.00212365	LOC7492050	protein_coding	UDPGT	scopoletin glucosyltransferase%2C transcript variant X2
7483109	4.5	100.25	27.75	24.25	26.75	0.232152	5.27522	1.42577	1.21744	1.32222	4.50446	6.67e-17	1.41e-14	2.61911	8.67e-06	0.000154754	2.38729	0.000824826	0.0110347	2.52019	3.81e-06	0.000159166	LOC7483109	protein_coding	Pkinase	mitogen-activated protein kinase kinase kinase 18
112324342	15.5	49.25	44.5	34.25	40	3.25579	10.1678	9.48016	7.10868	8.36453	1.63542	0.000107465	0.00108371	1.53386	0.000284489	0.00257326	1.11205	0.00464383	0.0377557	1.35616	0.000125329	0.00273534	LOC112324342	protein_coding	-	NADH--cytochrome b5 reductase 1-like
7458823	14.5	45	47.25	37	39.5	1.51421	4.50134	4.95864	3.83238	4.11395	1.57137	8.4e-05	0.000890316	1.70499	0.000207619	0.00200635	1.32727	0.00125366	0.0149598	1.43894	0.000406892	0.00698874	LOC7458823	protein_coding	-	uncharacterized LOC7458823
112328913	7.25	19.5	29	50	75.75	0.543084	1.35987	2.17206	3.55645	5.57024	1.33918	0.00945116	0.0371149	1.99522	0.000870868	0.00619796	2.70724	1.96e-05	0.000580436	3.35627	0.000183998	0.00376809	LOC112328913	protein_coding	GST_C	probable glutathione S-transferase%2C transcript variant X1
7470802	74.75	24.5	19.75	31	29.25	3.61879	1.14122	0.936402	1.43983	1.40199	-1.66628	4.45e-06	7.68e-05	-1.94795	1.93e-05	0.000299533	-1.33333	0.00015008	0.00301101	-1.36895	0.000519151	0.00852266	LOC7470802	protein_coding	-	bidirectional sugar transporter SWEET2a%2C transcript variant X1
7471175	7	35	64.5	34.5	37.25	0.195148	0.93645	1.80905	0.945155	1.05459	2.25585	4.56e-05	0.00053697	3.19928	4.26e-08	1.79e-06	2.25839	9.39e-05	0.00208065	2.4285	0.00563271	0.0481974	LOC7471175	protein_coding	HLH	transcription factor bHLH62
7471525	6.25	41.25	50.5	36.75	39.75	0.27462	1.69518	2.12175	1.57649	1.69505	2.62596	1.65e-05	0.000230884	2.94858	1.13e-06	2.87e-05	2.50766	3.08e-07	1.69e-05	2.62334	0.00103701	0.0142336	LOC7471525	protein_coding	-	protein UPSTREAM OF FLC
112328881	9.5	34	46.25	45.25	38	0.614863	2.03292	3.08634	2.87047	2.43274	1.73178	0.00181186	0.0103934	2.31799	0.000135807	0.00143116	2.21418	0.000142793	0.00289909	1.98085	0.000122042	0.00267809	LOC112328881	protein_coding	-	uncharacterized isomerase BH0283-like
18104064	4	44	63.75	27.5	31.5	0.0632814	0.666086	1.00799	0.426147	0.487813	3.39396	2.32e-07	6.16e-06	3.98528	3.37e-06	7.09e-05	2.73928	1.81e-05	0.000540963	2.94032	3.76e-05	0.00104382	LOC18104064	protein_coding	TIR	TMV resistance protein N%2C transcript variant X3
7469237	3.75	58	58.25	20	26.5	0.140822	2.01495	2.14429	0.718782	0.969953	3.85023	6.63e-11	4.58e-09	3.92742	9.49e-06	0.000166291	2.35249	0.000580696	0.00845318	2.78591	0.00496218	0.0442616	LOC7469237	protein_coding	AP2	ethylene-responsive transcription factor ABR1
7469196	4.25	27.75	58.5	27.25	48	0.319049	1.87098	4.11287	1.95712	3.46063	2.57166	0.000760968	0.00524903	3.69576	2.31e-05	0.000345395	2.62403	0.00046176	0.00716113	3.44927	4.43e-05	0.00119759	LOC7469196	protein_coding	-	uncharacterized LOC7469196
112326568	5.25	45.5	50.5	24.25	36.5	0.581887	4.64207	5.71172	2.64184	4.16387	3.00027	6.64e-06	0.000107105	3.28789	6.32e-06	0.000119632	2.17617	0.0061083	0.0454458	2.84062	0.00564743	0.0482941	LOC112326568	protein_coding	-	extensin-2-like
18108219	8.5	29	50	37	35.25	0.371562	1.22918	2.17149	1.64589	1.57798	1.71981	0.0107941	0.0412853	2.53911	0.000934136	0.00656113	2.13125	0.00227238	0.0229066	2.07782	0.00428529	0.0399508	LOC18108219	protein_coding	-	uncharacterized LOC18108219%2C transcript variant X2
7457890	65.75	24.75	23.75	17.5	26.25	2.38058	0.856034	0.879438	0.594246	0.923845	-1.47077	3.51e-06	6.29e-05	-1.44509	0.000985394	0.00682635	-1.99779	6.62e-06	0.00023499	-1.35765	0.00173351	0.0208791	LOC7457890	protein_coding	-	protein NRT1/ PTR FAMILY 2.7%2C transcript variant X1
18099458	2.75	24.5	64.25	21	45.25	0.0595494	0.480148	1.417	0.433189	0.942523	3.02921	0.000117491	0.00116534	4.57331	2.85e-08	1.27e-06	2.86707	0.000377737	0.00616417	3.99061	3.27e-05	0.000928505	LOC18099458	protein_coding	Pkinase	LEAF RUST 10 DISEASE-RESISTANCE LOCUS RECEPTOR-LIKE PROTEIN KINASE-like 1.3%2C transcript variant X2
18094844	7.5	29	45.5	36.5	38.75	0.260842	0.94726	1.63145	1.24531	1.3551	1.8638	0.00413976	0.0195946	2.63494	2.89e-05	0.000416925	2.24533	0.000517518	0.00780337	2.37668	0.00477404	0.0431115	LOC18094844	protein_coding	-	BNI1-related protein 1%2C transcript variant X2
18098379	65.25	20.75	21.5	24	21.5	2.21146	0.681508	0.734632	0.791548	0.709245	-1.69955	5.7e-07	1.34e-05	-1.5909	0.0119293	0.0458122	-1.48839	2.39e-05	0.000686036	-1.62881	5.48e-06	0.000215568	LOC18098379	protein_coding	B3	B3 domain-containing transcription factor VRN1%2C transcript variant X4
7461707	4.75	31.75	39.25	46.5	29.25	0.291362	1.77748	2.33975	2.7531	1.75049	2.62028	0.00222976	0.0122395	3.00557	0.000179447	0.00178679	3.23906	1.6e-07	9.45e-06	2.59157	5.96e-05	0.00152649	LOC7461707	protein_coding	Auxin_inducible	auxin-responsive protein SAUR36
18098075	7	40.25	31.75	32.25	37	0.4616	2.66664	2.10179	2.05093	2.45682	2.51739	6.27e-07	1.46e-05	2.17817	2.53e-06	5.61e-05	2.14381	0.000180061	0.00347235	2.40484	1.43e-06	6.95e-05	LOC18098075	protein_coding	-	NDR1/HIN1-like protein 13
7462304	9.25	36.25	46.5	28.75	25.25	0.237199	0.869953	1.21647	0.723262	0.625231	1.88155	0.000112527	0.00112277	2.34935	7.89e-10	5.79e-08	1.59834	0.000109632	0.00237289	1.4064	0.0049805	0.0443684	LOC7462304	protein_coding	-	probable glycosyltransferase At5g03795%2C transcript variant X2
7456636	8.25	28.5	35	35.25	38.75	0.37459	1.19971	1.49757	1.59271	1.71227	1.69309	0.00152271	0.00908656	2.00331	0.0075334	0.0324094	2.08606	0.000614642	0.00884679	2.19984	0.000112863	0.00252177	LOC7456636	protein_coding	PG_binding_1	metalloendoproteinase 5-MMP
7457507	6.5	34.75	44.75	23.5	34.25	0.280694	1.42107	1.8995	1.01003	1.48709	2.34573	7.7e-07	1.73e-05	2.75586	5.87e-05	0.000733781	1.83798	0.00254485	0.0247697	2.40626	0.00098121	0.0137451	LOC7457507	protein_coding	-	protein JINGUBANG
7459758	6.25	30.75	33	28.5	44	0.288417	1.31036	1.52372	1.28374	2.03911	2.18408	0.00274211	0.0143598	2.39227	5.13e-06	0.000101562	2.13938	4.33e-05	0.00109431	2.81763	0.000366638	0.00644643	LOC7459758	protein_coding	-	cysteine-rich repeat secretory protein 12
7470575	4.25	33.25	36.5	32	36.25	0.192078	1.42536	1.70985	1.43119	1.66935	2.8846	0.00118703	0.00745035	3.13568	5.85e-06	0.000112382	2.88317	0.000617621	0.00887932	3.11476	0.00257075	0.0277107	LOC7470575	protein_coding	-	CASP-like protein 3A2
7465131	8.75	46	29.75	32	24.25	0.262507	1.34703	0.921902	0.943125	0.724374	2.35126	5.52e-11	3.91e-09	1.79679	5.74e-05	0.000720111	1.8318	7.41e-06	0.000258304	1.45994	0.000475012	0.00792248	LOC7465131	protein_coding	-	protein UPSTREAM OF FLC%2C transcript variant X1
7459060	4	33.5	40	28	30.25	0.169491	1.35871	1.66643	1.18042	1.28095	2.99575	2.87e-06	5.32e-05	3.28864	1.99e-08	9.36e-07	2.7784	4.02e-07	2.11e-05	2.90976	2.86e-06	0.000125829	LOC7459060	protein_coding	-	protein ALTERED XYLOGLUCAN 4
7465834	2.75	27.25	60.75	18	25.75	0.0799722	0.728327	1.73327	0.520469	0.765849	3.18554	0.00799137	0.0325966	4.42899	0.000314358	0.00277281	2.68174	0.000680602	0.00950206	3.24894	0.00121074	0.0159808	LOC7465834	protein_coding	MatE	protein DETOXIFICATION 49
7467218	4	21.75	36.5	34.75	36.25	0.0707614	0.365403	0.646532	0.601546	0.658713	2.36518	0.0034741	0.0170589	3.18086	9.83e-05	0.0011088	3.07731	0.00249675	0.0243922	3.21382	0.00323507	0.0327971	LOC7467218	protein_coding	-	rhamnogalacturonate lyase%2C transcript variant X2
novel.127	92.25	12.5	7.5	11.25	9.25	9.57319	1.1911	0.754727	1.14885	0.893216	-2.98972	5.27e-07	1.25e-05	-3.66273	8.6e-05	0.000997927	-3.07477	1.25e-07	7.58e-06	-3.40797	7.96e-07	4.24e-05	-	-	-	-
7459239	4	31.25	21.75	52.25	21.5	0.225826	1.78738	1.18896	2.92897	1.24482	2.97053	9.49e-06	0.000145569	2.39209	0.0027345	0.0149576	3.68147	7.13e-07	3.47e-05	2.44861	0.000210352	0.00420704	LOC7459239	protein_coding	-	uncharacterized LOC7459239
18108863	57.25	16.25	15.5	21	19	1.89249	0.503554	0.525486	0.678784	0.614979	-1.89964	0.000142125	0.00136664	-1.86132	0.000650133	0.00493611	-1.48999	0.00398328	0.0338757	-1.6211	0.00032788	0.00593887	LOC18108863	pseudogene	Pkinase	-
112326040	4.5	25.75	35.5	20.25	42	0.470931	2.53617	3.64316	2.06557	4.46883	2.43278	7.27e-05	0.000789914	2.94774	0.0015078	0.0095027	2.12598	0.00496579	0.0396465	3.24405	1.68e-06	7.98e-05	LOC112326040	protein_coding	-	zinc finger protein ZAT10-like
7491272	2.75	53.25	19.75	21.5	30	0.215883	4.05515	1.54529	1.67023	2.28147	4.22271	6.5e-14	8.82e-12	2.83266	7.62e-05	0.000906956	2.94158	0.00023742	0.00434114	3.39983	8.47e-05	0.00202272	LOC7491272	protein_coding	-	uncharacterized LOC7491272
18102113	2.75	34	21	30.75	34.75	0.146482	1.65901	1.06158	1.59238	1.78973	3.52192	1.49e-06	3.04e-05	2.86744	0.00118597	0.00790025	3.44863	6.76e-05	0.0015723	3.622	1.34e-05	0.000444916	LOC18102113	protein_coding	Abhydrolase_3	probable carboxylesterase 7
7496049	71.25	9.5	12	18	12.5	1.82728	0.239756	0.318087	0.439009	0.311922	-2.9301	0.00011634	0.00115502	-2.53145	0.00316987	0.0167024	-2.05586	2.73e-05	0.000761184	-2.54008	2.49e-05	0.000742654	LOC7496049	protein_coding	Lipoxygenase	linoleate 13S-lipoxygenase 2-1%2C chloroplastic%2C transcript variant X1
novel.285	1.5	12.25	46.25	20.5	34	0.0625826	0.489977	1.9476	0.853362	1.42602	2.95989	0.000873896	0.00583496	4.94496	9.23e-06	0.000162933	3.75023	0.000173353	0.00336097	4.50606	0.000773484	0.0114762	-	-	-	PF13639:Ring finger domain
7482570	0	6.5	14	44.5	49	0	0.372686	0.87268	2.76982	3.02823	5.00282	0.0110648	0.0420765	6.21912	2.09e-05	0.00031961	7.8862	2.83e-07	1.55e-05	8.01406	1.17e-06	5.82e-05	LOC7482570	protein_coding	-	peroxidase 2
7468734	5.25	27.75	36.5	21.5	21.75	0.267422	1.30141	1.80009	1.07302	1.09372	2.28601	0.000672305	0.00476375	2.74773	1.25e-05	0.000208639	1.98966	0.000121058	0.00254752	2.0284	0.000342428	0.00613381	LOC7468734	protein_coding	WRKY	probable WRKY transcription factor 71
18104978	2.5	13.75	42.25	28.5	25.5	0.0721682	0.36873	1.21617	0.808251	0.736517	2.36508	0.0036692	0.0178164	4.0699	9.39e-09	4.87e-07	3.47719	4.51e-06	0.000172116	3.35013	0.00364213	0.0355914	LOC18104978	protein_coding	Pkinase	wall-associated receptor kinase-like 14%2C transcript variant X1
7458264	2.75	31	32.25	27.75	16.25	0.122809	1.25666	1.39158	1.21948	0.704635	3.36869	3.84e-05	0.000462424	3.50451	0.000201012	0.00195715	3.31093	8.54e-05	0.00192551	2.52883	0.00156155	0.0193107	LOC7458264	protein_coding	Cytochrom_B561	cytochrome b561 and DOMON domain-containing protein At5g35735
18095185	7.75	19.75	28.75	28	19.5	0.646841	1.56889	2.36697	2.28673	1.59841	1.28416	0.00619444	0.0266873	1.8726	2.91e-05	0.000420082	1.8124	0.000156945	0.00311619	1.30899	0.00504394	0.0447328	LOC18095185	protein_coding	-	uncharacterized LOC18095185
18106850	3.25	24.75	28.25	21.25	24	0.0839843	0.583805	0.688862	0.532007	0.59992	2.80822	0.000125219	0.00122992	3.03994	9.75e-05	0.00110187	2.65788	0.000325034	0.00548637	2.83763	0.000340124	0.00610191	LOC18106850	protein_coding	-	uncharacterized LOC18106850%2C transcript variant X1
7470247	2.25	19.25	32.25	13.75	32.75	0.154913	1.17161	2.15347	0.910131	2.16106	2.94036	0.00323949	0.0162444	3.80272	0.00190502	0.0113538	2.56624	0.00101301	0.0128315	3.81503	0.000654846	0.0101985	LOC7470247	protein_coding	-	glutaredoxin-C9
7457797	1.5	30.75	28.75	11.75	24.5	0.0956018	1.82979	1.73622	0.709369	1.54107	4.27145	3.19e-08	1.1e-06	4.18397	0.000560818	0.00439179	2.89577	0.000435579	0.00685466	4.01428	5.72e-06	0.00022278	LOC7457797	protein_coding	NUDIX	nudix hydrolase 18%2C mitochondrial%2C transcript variant X2
7494700	4	26.25	25	19	20.5	0.148759	0.903781	0.915953	0.690443	0.731926	2.61514	4.34e-05	0.000514751	2.62139	0.000392474	0.00329899	2.20891	0.000952644	0.0122501	2.30447	0.00506476	0.0448329	LOC7494700	protein_coding	Pkinase_Tyr	probable serine/threonine-protein kinase PIX13
7479218	2.5	36	12.25	22	21	0.2193	3.35669	1.07845	1.89987	1.84002	3.91655	3.6e-07	8.93e-06	2.28525	0.00221953	0.0127987	3.09408	3.88e-06	0.000154018	3.05647	0.000159203	0.0033543	LOC7479218	protein_coding	Auxin_inducible	auxin-responsive protein SAUR36
7479130	3	33.5	20.25	13.25	20.25	0.0966518	0.991027	0.629205	0.423311	0.639556	3.35434	0.000317821	0.00258904	2.7011	0.000168676	0.0017024	2.11231	0.00319761	0.0291179	2.71941	0.00207338	0.0237078	LOC7479130	protein_coding	-	probable pectinesterase/pectinesterase inhibitor 51
7467855	3.5	13.25	23	20.5	30	0.234023	0.824097	1.50539	1.35388	1.9973	1.82699	0.00846604	0.0340575	2.68097	0.00234262	0.0133513	2.51884	0.000198114	0.00373552	3.08811	0.00249977	0.0271844	LOC7467855	protein_coding	-	probable calcium-binding protein CML44
7486572	2	14.25	34.5	23	16	0.0781693	0.493792	1.33346	0.867212	0.618471	2.67793	0.0125944	0.0465329	4.10315	1.7e-09	1.14e-07	3.47974	5.05e-06	0.000187707	2.992	0.00317079	0.0322798	LOC7486572	protein_coding	-	E3 ubiquitin-protein ligase ATL15
18095297	2.25	19.5	22.25	22	23.5	0.106675	0.863669	1.0491	1.06085	1.08909	3.01215	0.000291074	0.00242337	3.2836	0.000229722	0.00217634	3.29459	0.000238804	0.00435465	3.34221	0.00389522	0.0372874	LOC18095297	protein_coding	WRKY	probable WRKY transcription factor 28
18107902	4.25	22	23.25	18	21.25	0.30698	1.61954	1.6885	1.27844	1.55069	2.38319	0.000751658	0.00519619	2.45013	0.000161319	0.00164186	2.04065	0.000291885	0.00504801	2.32532	5.71e-05	0.00147247	LOC18107902	protein_coding	-	uncharacterized LOC18107902
7482481	2.5	25.25	17	16.5	26.5	0.172535	1.55111	1.14057	1.06628	1.70882	3.18299	0.00333487	0.0165704	2.73113	0.00765556	0.0327909	2.63452	0.00352436	0.0309779	3.31823	0.00174912	0.0209864	LOC7482481	protein_coding	-	probable calcium-binding protein CML45
7473461	1.75	32.75	25.75	10.5	16.5	0.0894078	1.5581	1.27566	0.521427	0.81741	4.1419	2.76e-08	9.7e-07	3.84132	4.93e-05	0.000642778	2.54515	0.00234571	0.0234165	3.19978	0.00101435	0.0140184	LOC7473461	protein_coding	Myb_DNA-binding	transcription factor MYB30
7496940	3	17.75	15.75	19	28.25	0.390612	2.2069	2.04027	2.44566	3.66403	2.49419	0.000123737	0.00121876	2.3767	0.000333355	0.00289808	2.62853	0.000136182	0.00280038	3.22084	0.000112582	0.00252147	LOC7496940	protein_coding	C2	BON1-associated protein 2
7471622	1.5	10.25	33.5	19.75	17.75	0.0569634	0.354131	1.30555	0.727907	0.676969	2.65409	0.00536605	0.0238466	4.51353	6.59e-07	1.8e-05	3.67206	3.65e-06	0.000146247	3.5731	0.000279963	0.00530594	LOC7471622	protein_coding	-	probable aspartyl protease At4g16563
7488594	2.75	22	12.75	16	22	0.275797	2.15128	1.30435	1.52056	2.20292	2.96139	4.93e-05	0.000571995	2.23336	0.00224726	0.0129218	2.46493	0.000282788	0.00494407	2.99716	4.87e-06	0.000195072	LOC7488594	protein_coding	-	cysteine proteinase inhibitor B
7494517	0.25	7.5	10.25	18.25	37.25	0.0191074	0.523481	0.848965	1.38955	2.82156	4.49194	0.0108313	0.041405	5.16401	0.000172442	0.0017318	5.88433	5.1e-06	0.000188348	6.91082	2.84e-06	0.00012499	LOC7494517	protein_coding	Usp	universal stress protein PHOS32%2C transcript variant X1
7479615	1.5	12.5	23.75	24	11.5	0.059408	0.452095	0.966548	0.939049	0.455368	2.93845	0.00324039	0.0162461	4.00906	7.62e-08	2.91e-06	3.97129	2.43e-06	0.000103225	2.93311	0.00447521	0.041137	LOC7479615	protein_coding	UDPGT	7-deoxyloganetin glucosyltransferase%2C transcript variant X2
7472313	1.5	8.75	18.75	8.75	35	0.149836	0.809571	1.85895	0.839935	3.50056	2.45456	0.012261	0.0455383	3.63502	0.000598549	0.00462102	2.4908	0.00260595	0.0251354	4.55414	0.00010437	0.00237909	LOC7472313	protein_coding	HMA	heavy metal-associated isoprenylated plant protein 28
7474161	23.75	10	9	8.25	10.25	0.704734	0.29531	0.271362	0.237044	0.302619	-1.27089	0.0135135	0.0491917	-1.39055	0.00321288	0.0168447	-1.57503	0.00313854	0.0287342	-1.22214	0.00275443	0.029167	LOC7474161	protein_coding	-	E3 ubiquitin protein ligase DRIP2%2C transcript variant X1
112324287	31.75	8.5	3	6.5	11.25	4.34631	1.10492	0.393411	0.877376	1.55409	-1.96811	4.8e-05	0.000560329	-3.43553	7.83e-08	2.97e-06	-2.32753	0.000146861	0.00295825	-1.4942	0.00451707	0.0413765	LOC112324287	protein_coding	LRRNT_2	probable leucine-rich repeat receptor-like protein kinase At1g35710
18104817	0.25	11	11	11.5	22	0.00948166	0.376528	0.409974	0.421635	0.811584	5.04966	0.000310296	0.00254015	5.16137	2.25e-05	0.000338384	5.198	0.000120878	0.00254744	6.14514	8.75e-05	0.00207774	LOC18104817	protein_coding	p450	cytochrome P450 81F3
18095667	0.25	12.5	13.5	13.5	15.75	0.0138128	0.634286	0.730312	0.759573	0.84214	5.23462	0.00016595	0.00154391	5.43307	1.19e-05	0.000200508	5.47652	4.51e-05	0.00113282	5.6336	0.00294917	0.0305303	LOC18095667	protein_coding	Myb_DNA-binding	transcription factor MYB41
7489418	1.5	9.75	15.5	12.5	15.5	0.0539809	0.332251	0.587734	0.436189	0.554201	2.62111	0.00320348	0.0161066	3.41975	9.45e-05	0.00107294	2.99858	0.000780898	0.0105845	3.34933	0.000141158	0.00302268	LOC7489418	protein_coding	SAM_decarbox	S-adenosylmethionine decarboxylase proenzyme
7462843	1.5	10.25	15.75	14.25	12.25	0.0978265	0.628922	1.02092	0.926742	0.806165	2.68016	0.00730058	0.030373	3.36876	0.002638	0.0145651	3.2185	0.000447892	0.0069874	3.02422	0.00175112	0.0209907	LOC7462843	protein_coding	-	uncharacterized LOC7462843
7490007	0	7.5	11.25	14.25	14.75	0	0.422769	0.708603	0.876998	0.904039	5.21034	0.00766686	0.0315177	5.94098	2.47e-06	5.52e-05	6.25103	1.65e-05	0.000507925	6.29731	0.000332948	0.00600369	LOC7490007	protein_coding	-	peroxidase 10
7472134	1	11.25	10.75	8.25	10.25	0.0239681	0.242979	0.255754	0.188897	0.239406	3.35969	0.00469354	0.0215259	3.42544	0.00150168	0.00947884	2.9889	0.00313693	0.0287287	3.33642	0.00066213	0.0102836	LOC7472134	protein_coding	-	uncharacterized LOC7472134
7478742	21.5	2.75	4.5	1.5	2.5	0.796437	0.106722	0.166666	0.0567038	0.0970006	-2.96195	0.000135891	0.00131652	-2.25979	0.000309494	0.00273926	-3.87249	1.54e-06	6.96e-05	-3.08302	5.91e-05	0.00151547	LOC7478742	protein_coding	-	anti-sigma-I factor RsgI6
18100768	15.25	3	0.75	0.5	2.25	1.42577	0.263341	0.076	0.0469953	0.205982	-2.42612	0.00332711	0.016543	-4.31982	0.000281941	0.00256327	-4.99009	7.83e-05	0.00178581	-2.79277	0.000831168	0.0120967	LOC18100768	protein_coding	-	flowering-promoting factor 1-like protein 2
