# Supplementary material for: Transcriptome Analysis Reveals the Important Role of WRKY28 in Fusarium oxysporum Resistance
Source: Front Plant Sci. 2021 Aug 20;12:720679. doi: 10.3389/fpls.2021.720679 (PMC8418079; doi:10.3389/fpls.2021.720679)
Supplement: Supplementary Table 10 — Differential expressed PdpapWRKYs under Fusarium oxysporum treatment. [file Table_10.XLSX]

## Sheet: Sheet1
Table S10 Differential expressed PdpapWRKYs under F. oxysporum treatment
Gene ID	T0 Counts	T1 Counts	T2 Counts	T3 Counts	T4 Counts	T0 FPKM	T1 FPKM	T2 FPKM	T3 FPKM	T4 FPKM	T1vsT0_log2FoldChange	T1vsT0_pvalue	T1vsT0_padj	T2vsT0_log2FoldChange	T2vsT0_pvalue	T2vsT0_padj	T3vsT0_log2FoldChange	T3vsT0_pvalue	T3vsT0_padj	T4vsT0_log2FoldChange	T4vsT0_pvalue	T4vsT0_padj	Gene Name	Gene Biotype	TF family	Gene Description
18094260	209.75	557.5	489.75	451.75	732.5	10.694	27.082	25.1845	22.2934	35.8822	1.34388	0.0000000000101	0.000000000831	1.23211	1.98e-05	0.000305736	1.05555	0.00000000755	6.37e-07	1.74918	0.00000000000489	0.00000000117	LOC18094260	protein_coding	WRKY	probable WRKY transcription factor 40
7460408	68	159.75	190	155.25	296.5	2.50365	5.58891	6.80734	5.41515	10.423	1.16434	0.00108841	0.00695439	1.44175	0.00582869	0.026678	1.11098	0.00550153	0.0424078	2.06306	0.0000000000254	0.00000000512	LOC7460408	protein_coding	WRKY	probable WRKY transcription factor 33
7497840	47.75	155	120	143.25	258	2.20669	6.90909	5.46137	6.33344	11.5195	1.64863	0.0000000000119	0.000000000963	1.30563	0.000328089	0.00286284	1.51727	3.76e-05	0.000980481	2.38644	3.52e-18	2.31e-15	LOC7497840	protein_coding	WRKY	probable WRKY transcription factor 41
7486840	234.75	95	89.5	118.75	104	9.0768	3.37977	3.4794	4.41947	3.80801	-1.41739	0.00197976	0.0111345	-1.38796	0.000934624	0.00656293	-1.04306	0.000408776	0.00655667	-1.24737	0.000737365	0.0111097	LOC7486840	protein_coding	WRKY	probable WRKY transcription factor 47
7496995	25	98.25	254	119.25	121.75	1.28146	4.64755	12.7029	5.92229	6.08923	1.86782	2.05e-05	0.000275582	3.30841	1.28e-06	3.19e-05	2.20712	0.00000000177	1.71e-07	2.25398	4.94e-05	0.00130912	LOC7496995	protein_coding	WRKY	WRKY transcription factor 22
7457359	48.25	103	132.75	106.75	151.25	2.41891	4.94681	6.59697	5.14614	7.4695	1.03735	0.000822901	0.00557587	1.44519	0.0055963	0.0258699	1.08588	0.00169271	0.0185143	1.63158	0.0000000627	4.85e-06	LOC7457359	protein_coding	WRKY	WRKY transcription factor 22
18107219	7.5	52.75	68.75	41.5	44.5	0.564362	3.56425	5.02726	3.01009	3.22952	2.67108	0.00174381	0.0100979	3.15648	8.8e-05	0.00101776	2.4194	3.31e-05	0.000888894	2.52218	0.00371602	0.0360685	LOC18107219	protein_coding	WRKY	probable WRKY transcription factor 75
7472714	9.25	40.5	50.25	50.25	53.75	0.421745	1.66923	2.20775	2.21238	2.30982	1.9979	0.00291506	0.0150711	2.39212	0.00012082	0.00131166	2.39304	2.68e-05	0.000751358	2.46575	5.59e-06	0.000218559	LOC7472714	protein_coding	WRKY	probable WRKY transcription factor 41
7468734	5.25	27.75	36.5	21.5	21.75	0.267422	1.30141	1.80009	1.07302	1.09372	2.28601	0.000672305	0.00476375	2.74773	1.25e-05	0.000208639	1.98966	0.000121058	0.00254752	2.0284	0.000342428	0.00613381	LOC7468734	protein_coding	WRKY	probable WRKY transcription factor 71
18095297	2.25	19.5	22.25	22	23.5	0.106675	0.863669	1.0491	1.06085	1.08909	3.01215	0.000291074	0.00242337	3.2836	0.000229722	0.00217634	3.29459	0.000238804	0.00435465	3.34221	0.00389522	0.0372874	LOC18095297	protein_coding	WRKY	probable WRKY transcription factor 28
